# Supplementary material for: Impact of heat stress, water stress, and their combined effects on the metabolism and transcriptome of grape berries
Source: Sci Rep. 2023 Jun 19;13:9907. doi: 10.1038/s41598-023-36160-x (PMC10279648; doi:10.1038/s41598-023-36160-x)
Supplement: Supplementary file 1 — Supplementary Information 1. [file 41598_2023_36160_MOESM1_ESM.xlsx]

## Sheet: Mean_Stderr_RPKMs
																	Cabernet Sauvignon (Mean RPKM)									Riesling (Mean RPKM)									Cabernet Sauvignon (StdErr RPKM)									Riesling (StdErr RPKM)
																	Before Stress	During Stress	During Stress	During Stress	During Stress	After Stress	After Stress	After Stress	After Stress	Before Stress	During Stress	During Stress	During Stress	During Stress	After Stress	After Stress	After Stress	After Stress	Before Stress	During Stress	During Stress	During Stress	During Stress	After Stress	After Stress	After Stress	After Stress	Before Stress	During Stress	During Stress	During Stress	During Stress	After Stress
De novo assembly annotations														PN40024.v4 Ref Genome Annotation			C	C	WS	HS	HWS	C	WS	HS	HWS	C	C	WS	HS	HWS	C	WS	HS	HWS	C	C	WS	HS	HWS	C	WS	HS	HWS	C	C	WS	HS	HWS	C
Name	Differentially Expressed?	CabSavTags	RieslingTags		Cab Sav R-squared	CabSav P-Value_HeatStressed_WaterStressedvsControl_Control	Description	Length	GO IDs	Riesling P-Value	Riesling R-squared	Riesling P-Value_HeatStressed_WaterStressedvsControl_Control	GO Names	Locus ID	Locus ID	VvGenome Annotation	Mean	Mean	Mean	Mean	Mean	Mean	Mean	Mean	Mean	Mean	Mean	Mean	Mean	Mean	Mean	Mean	Mean	Mean	StdErr	StdErr	StdErr	StdErr	StdErr	StdErr	StdErr	StdErr	StdErr	StdErr	StdErr	StdErr	StdErr	StdErr	StdErr
AS-1A_1_paired_trimmed_paired_merged_contig_1		[INTERPRO, BLASTED, MAPPED, ANNOTATED]	[INTERPRO, BLASTED, MAPPED, ANNOTATED]		0.673029		presequence protease 2, chloroplastic/mitochondrial-like	1509	P:GO:0016485; F:GO:0004222; F:GO:0046872; C:GO:0005739; C:GO:0009507	8.31084e-18	0.76686	0.000147579	P:protein processing; F:metalloendopeptidase activity; F:metal ion binding; C:mitochondrion; C:chloroplast	Vitvi03g00485_t001	Vitvi03g00485	XP_002282024.1 presequence protease 2, chloroplastic/mitochondrial	3.51638	4.3442	5.70657	8.2023	3.33041	10.437	8.59245	14.7391	10.6351	4.33978	7.11837	6.71683	12.0792	13.678	13.2006	13.3166	15.9321	17.4863	0.664711	1.30607	1.8823	1.38083	1.35776	0.808024	1.63729	0.844348	1.54757	1.21853	1.15897	0.379176	1.68694	1.15627	0.708483
AS-1A_1_paired_trimmed_paired_merged_contig_10	DE	[HWS, HS, INTERPRO, BLASTED, MAPPED, ANNOTATED]	[INTERPRO, BLASTED, MAPPED, ANNOTATED]		0.81089	0.000135798	amino acid transporter AVT1A isoform X1	2671	C:GO:0016020	1.69025e-12	0.757633	0.000274131	C:membrane	Vitvi08g01641_t001	Vitvi08g01641		24.3659	18.3639	18.7132	9.87477	7.77173	29.8502	24.6535	29.1074	28.2698	13.4645	12.1693	10.823	8.10337	7.78895	14.898	15.2604	15.821	17.4283	5.16289	2.18628	0.876324	0.48535	1.05093	3.22953	1.26169	0.886227	2.09986	1.25306	1.17813	0.555652	0.860572	0.808482	1.52934
AS-1A_1_paired_trimmed_paired_merged_contig_100		[INTERPRO, BLASTED, MAPPED, ANNOTATED]	[INTERPRO, BLASTED, MAPPED, ANNOTATED]		0.70863		eukaryotic translation initiation factor 2 subunit alpha homolog	380	P:GO:0006413; F:GO:0003743; F:GO:0043022; C:GO:0005840; C:GO:0005850; C:GO:0005851; C:GO:0033290; C:GO:0043614	5.98344e-06	0.543389		P:translational initiation; F:translation initiation factor activity; F:ribosome binding; C:ribosome; C:eukaryotic translation initiation factor 2 complex; C:eukaryotic translation initiation factor 2B complex; C:eukaryotic 48S preinitiation complex; C:multi-eIF complex	Vitvi13g00101_t001	Vitvi13g00101	XP_002276751.1 eukaryotic translation initiation factor 2 subunit alpha homolog	1.58047	1.33234	0.99836	2.53723	1.72937	3.91754	3.76696	4.94717	3.93975	14.1985	10.2768	9.54269	13.2567	11.2247	17.9443	17.4254	14.2674	14.846	0.326868	0.0704533	0.0623768	0.909946	0.345004	0.511107	0.289183	0.3755	0.437824	2.02268	0.507098	2.20583	1.68658	0.643424	0.123366
AS-1A_1_paired_trimmed_paired_merged_contig_1000		[INTERPRO, BLASTED, MAPPED, ANNOTATED]	[INTERPRO, BLASTED, MAPPED, ANNOTATED]		0.618359	0.00290304	Purple acid phosphatase 3	423	P:GO:0016311; F:GO:0003993; F:GO:0008198; F:GO:0008199	4.84105e-09	0.675306	9.89887e-05	P:dephosphorylation; F:acid phosphatase activity; F:ferrous iron binding; F:ferric iron binding	Vitvi01g00539_t001	Vitvi01g00539	XP_002285160.1 purple acid phosphatase 3	3.38326	3.57206	3.98999	8.61822	7.0534	5.06341	6.02317	9.08218	7.2419	2.20145	2.86681	4.23532	5.08797	8.5802	5.83008	8.24532	7.28101	10.5333	0.632553	0.687741	0.74371	1.70719	0.837064	0.607567	1.52628	0.806164	1.03431	0.179211	0.260137	0.926631	1.79344	2.11022	1.14735
AS-1A_1_paired_trimmed_paired_merged_contig_10000		[INTERPRO, BLASTED, MAPPED, ANNOTATED]	[INTERPRO, BLASTED, MAPPED, ANNOTATED]		0.44649	0.0461863	chromatin modification-related protein eaf-1-like	1524	F:GO:0046872	8.32681e-07	0.580885	0.000113913	F:metal ion binding	Vitvi06g00570_t001	Vitvi06g00570		10.2224	11.5607	15.9611	27.031	20.3549	14.0158	13.1226	19.0285	15.2476	11.4887	11.1191	11.6753	22.3062	22.0845	11.2494	15.9054	16.4062	16.4222	0.947738	0.733789	3.74654	10.0315	1.95466	0.530527	1.29008	0.467096	0.391495	0.300277	1.27174	2.23436	4.21187	2.97045	0.472935
AS-1A_1_paired_trimmed_paired_merged_contig_100003		[INTERPRO, NO-BLAST]	[INTERPRO, NO-BLAST]				---NA---	1347									0.0402332	0.088694	0.136139	0.254749	0.0255284	0.136365	0.0688127	0.18519	0.0944814	0.0351291	0.141386	0.0127972	0.585105	0.437229	0.106132	0.0864553	0.195243	0.116443	0.0234323	0.0549576	0.0785043	0.225426	0.0255284	0.0496943	0.0378885	0.0635196	0.033696	0.0351291	0.0666052	0.0127972	0.0217677	0.0993527	0.0161926
AS-1A_1_paired_trimmed_paired_merged_contig_100004		[INTERPRO, NO-BLAST]	[INTERPRO, NO-BLAST]				---NA---	210									0.142036	0.373198	0.34296	0.846191	0.738132	0.421604	0.161372	0.120171	0.27109	0.516751	0.372107	1.09401	1.1145	1.12157	0.519366	0.721019	0.121075	0.760596	0.0853087	0.186685	0.168592	0.257218	0.133664	0.182116	0.107217	0.0692264	0.106066	0.140419	0.19541	0.410637	0.267125	0.057281	0.340559
AS-1A_1_paired_trimmed_paired_merged_contig_100008		[INTERPRO, NO-BLAST]	[INTERPRO, NO-BLAST]				---NA---	254									0	0.220981	0.0670553	0.101267	0.0307815	0.0327127	0.100412	0.0332662	0	0	0.5671	0	1.19483	0.575452	0.0661259	0	0	0.0313795	0	0.137964	0.0670553	0.0608244	0.0307815	0.0327127	0.100412	0.0332662	0	0	0.263039	0	0.334292	0.057482	0.0661259
AS-1A_1_paired_trimmed_paired_merged_contig_100009		[INTERPRO, NO-BLAST]	[INTERPRO, NO-BLAST]				---NA---	734									0.00814598	0.503623	0.706647	0.930988	0.0337149	0.0351309	0.0223603	0.0343815	0	0	0.384109	0.0695557	0.774707	0.737066	0.0115524	0	0.011494	0	0.00814598	0.503623	0.322642	0.877708	0.000933558	0.0196421	0.0223603	0.0198059	0	0	0.00338268	0.0417303	0.157947	0.151537	0.0115524
AS-1A_1_paired_trimmed_paired_merged_contig_10001		[INTERPRO, BLASTED, MAPPED, ANNOTATED]	[INTERPRO, BLASTED, MAPPED, ANNOTATED]		0.521379		thioredoxin-like protein AAED1, chloroplastic	477	P:GO:0055114; P:GO:0098869; F:GO:0004601; F:GO:0051920				P:oxidation-reduction process; P:cellular oxidant detoxification; F:peroxidase activity; F:peroxiredoxin activity	Vitvi15g04519_t002	Vitvi15g04519		12.021	14.4386	13.5595	13.8592	13.8531	19.826	15.7317	20.5314	21.1541	0	0.200378	3.71539	0.067192	0.0179009	0	0	0.0178254	0.0178237	2.22602	0.716724	1.11275	3.1733	1.03208	2.05752	0.563932	1.4647	2.15501	0	0.125636	3.71539	0.016141	0.0179009	0
AS-1A_1_paired_trimmed_paired_merged_contig_100010		[INTERPRO, NO-BLAST]	[INTERPRO, NO-BLAST]				---NA---	758									0.00788806	0.0424067	0.0420419	0.212922	0.0340238	0.012095	0.0216523	0.0108646	0.0202402	0.0257682	0.74867	0.0227412	1.37804	0.953096	0.0444817	0.0217635	0.0336963	0.043735	0.00788806	0.0424067	0.0420419	0.145546	0.0340238	0.012095	0.0216523	0.0108646	0.0202402	0.0257682	0.131463	0.0227412	0.435311	0.271476	0.022242
AS-1A_1_paired_trimmed_paired_merged_contig_100011		[INTERPRO, NO-BLAST]	[INTERPRO, NO-BLAST]				---NA---	479									0.112439	0.248142	0.521961	0.579447	0.432253	0.522552	0.263764	0.628145	0.342014	0.0737062	0.33692	0.212996	0.5184	0.488062	0.315908	0.576592	0.568763	0.473435	0.0511208	0.145333	0.299443	0.297218	0.175371	0.0330827	0.151578	0.0295878	0.0961743	0.0374746	0.0602551	0.0354238	0.206503	0.18671	0.0795515
AS-1A_1_paired_trimmed_paired_merged_contig_100017		[INTERPRO, BLASTED, MAPPED, ANNOTATED]	[INTERPRO, BLASTED, MAPPED, ANNOTATED]				putative pentatricopeptide repeat-containing protein At3g05240	1563	P:GO:0005975; F:GO:0004650; F:GO:0005515				P:carbohydrate metabolic process; F:polygalacturonase activity; F:protein binding	Vitvi01g04174_t001	Vitvi01g04174	XP_019075677.1 pentatricopeptide repeat-containing protein At1g74600, chloroplastic isoform X1	0.0499205	0.208877	0.153325	0.457759	0.254118	0.304162	0.230412	0.316228	0.225496	0.10579	0.171755	0.231365	0.602304	0.662055	0.258917	0.245387	0.337073	0.350757	0.0228103	0.0616889	0.0450267	0.0509266	0.0809684	0.06661	0.0210223	0.0969347	0.0420972	0.0545991	0.0292606	0.00826743	0.0634401	0.0538997	0.0529894
AS-1A_1_paired_trimmed_paired_merged_contig_10002		[INTERPRO, BLASTED, MAPPED, ANNOTATED]	[INTERPRO, BLASTED, MAPPED, ANNOTATED]		0.32167		sec1 family domain-containing protein MIP3	424	P:GO:0006888; P:GO:0006904; P:GO:0032527; P:GO:0051604; C:GO:0005764; C:GO:0033263				P:endoplasmic reticulum to Golgi vesicle-mediated transport; P:vesicle docking involved in exocytosis; P:protein exit from endoplasmic reticulum; P:protein maturation; C:lysosome; C:CORVET complex	Vitvi12g00165_t002	Vitvi12g00165	XP_002281104.1 sec1 family domain-containing protein MIP3	3.00493	3.31949	3.09576	5.7114	4.079	3.90241	4.40309	5.46083	4.25502	0.516818	0.392991	1.82725	1.11788	0.522336	0.874044	1.14248	0.759936	1.4386	0.755282	0.231469	0.0489013	1.25092	0.82342	0.61107	0.383524	0.220089	0.0712461	0.157849	0.193675	1.14842	0.298135	0.20553	0.112122
AS-1A_1_paired_trimmed_paired_merged_contig_100023		[INTERPRO, BLASTED, MAPPED, ANNOTATED]	[INTERPRO, BLASTED, MAPPED, ANNOTATED]				putative ribonuclease H protein	340	P:GO:0006281; P:GO:0006414; P:GO:0006468; P:GO:0009788; P:GO:0010224; P:GO:0015074; P:GO:0045717; P:GO:1901000; F:GO:0003746; F:GO:0004386; F:GO:0004672; F:GO:0005524; C:GO:0005634; C:GO:0005829; C:GO:0005886; C:GO:0009506; C:GO:0016021				P:DNA repair; P:translational elongation; P:protein phosphorylation; P:negative regulation of abscisic acid-activated signaling pathway; P:response to UV-B; P:DNA integration; P:negative regulation of fatty acid biosynthetic process; P:regulation of response to salt stress; F:translation elongation factor activity; F:helicase activity; F:protein kinase activity; F:ATP binding; C:nucleus; C:cytoso…	Vitvi13g01101_t001	Vitvi13g01101		0.07103	0	0.0953436	0.294367	0.0229956	0.0762718	0.0496619	0.0248518	0.0244574	0.0233444	0.139302	0.0694996	0.615066	0.614134	0.0997581	0.248016	0.0998377	0.0718902	0.0294912	0	0.0617109	0.112155	0.0229956	0.00234093	0.0248328	0.0248518	0.0244574	0.0233444	0.0665843	0.0694996	0.188738	0.134179	0.0997581
AS-1A_1_paired_trimmed_paired_merged_contig_100025		[INTERPRO, NO-BLAST]	[INTERPRO, NO-BLAST]				---NA---	1131									0.0369059	0.0709438	0.0803986	0.336832	0.0515656	0.0149521	0.0816411	0.132422	0.0859898	0.00697303	0.107811	0.0304825	0.533554	0.478211	0.0818607	0.104303	0.0902454	0.0962085	0.0178518	0.0512672	0.0411138	0.0991302	0.0515656	0.0149521	0.0199933	0.0453513	0.0129755	0.00697303	0.0343649	0.0304825	0.02734	0.0875803	0.0267364
AS-1A_1_paired_trimmed_paired_merged_contig_10003		[INTERPRO, BLASTED, MAPPED, ANNOTATED]	[INTERPRO, BLASTED, MAPPED, ANNOTATED]		0.768123	0.0148099	ubiquitin carboxyl-terminal hydrolase 12 isoform X2	242	P:GO:0006511; P:GO:0016579; P:GO:0031647; F:GO:0004197; F:GO:0004843; C:GO:0005634; C:GO:0005829				P:ubiquitin-dependent protein catabolic process; P:protein deubiquitination; P:regulation of protein stability; F:cysteine-type endopeptidase activity; F:thiol-dependent ubiquitin-specific protease activity; C:nucleus; C:cytosol	Vitvi08g00200_t002	Vitvi08g00200	XP_010653226.1 ubiquitin carboxyl-terminal hydrolase 12 isoform X2	6.90811	5.63648	4.72955	6.34324	3.21841	13.9676	10.4869	18.0286	12.0111	0.327352	0.203393	1.02211	0.130169	0.163479	0	0	0.244787	0.209021	0.678066	1.26627	1.02677	1.88185	1.0824	2.2791	1.34107	0.119099	1.64514	0.199555	0.0640195	0.809438	0.0825598	0.0867321	0
AS-1A_1_paired_trimmed_paired_merged_contig_100030		[INTERPRO, NO-BLAST]	[INTERPRO, NO-BLAST]				---NA---	758									0.118765	0.208803	0.217111	0.499116	0.156329	0.225313	0.187552	0.528848	0.234667	0.0416174	0.127733	0.0643065	0.607388	0.467047	0.166765	0.231068	0.123326	0.187851	0.0471001	0.0129874	0.0813098	0.0411978	0.0781934	0.0401092	0.0110132	0.067542	0.0572566	0.0416174	0.00380677	0.0360498	0.230972	0.144204	0.0667687
AS-1A_1_paired_trimmed_paired_merged_contig_100031		[INTERPRO, BLASTED, MAPPED, ANNOTATED]	[INTERPRO, BLASTED, MAPPED, ANNOTATED]				putative ribonuclease H protein	647	P:GO:0001708; P:GO:0006278; P:GO:0009718; P:GO:0016192; P:GO:0031047; P:GO:0031123; P:GO:0042868; P:GO:0044090; P:GO:0045892; P:GO:0060968; P:GO:1903415; F:GO:0003729; F:GO:0003964; C:GO:0005794; C:GO:0016021; C:GO:0019898				P:cell fate specification; P:RNA-dependent DNA biosynthetic process; P:anthocyanin-containing compound biosynthetic process; P:vesicle-mediated transport; P:gene silencing by RNA; P:RNA 3'-end processing; P:antisense RNA metabolic process; P:positive regulation of vacuole organization; P:negative regulation of transcription, DNA-templated; P:regulation of gene silencing; P:flavonoid transport fro…				0.111126	0.284633	0.267721	0.391903	0.0374555	0.130657	0.232778	0.568246	0.248098	0.262647	0.54012	0.0657783	1.13296	0.595547	0.116741	0.154284	0.315304	0.229774	0.0449992	0.249782	0.119372	0.188881	0.020965	0.0452696	0.136663	0.112851	0.106439	0.091943	0.121074	0.0270867	0.116197	0.131643	0.0776126
AS-1A_1_paired_trimmed_paired_merged_contig_100038		[INTERPRO, BLASTED, MAPPED, ANNOTATED]	[INTERPRO, BLASTED, MAPPED, ANNOTATED]				Protein SET domain group 40	245	P:GO:0006281; P:GO:0006468; P:GO:0010224; P:GO:0016567; P:GO:2000028; F:GO:0004672; F:GO:0004842; F:GO:0005524; C:GO:0016021				P:DNA repair; P:protein phosphorylation; P:response to UV-B; P:protein ubiquitination; P:regulation of photoperiodism, flowering; F:protein kinase activity; F:ubiquitin-protein transferase activity; F:ATP binding; C:integral component of membrane	Vitvi01g04322_t001	Vitvi01g04322		0.0241957	0.195178	0.542171	0.486725	0.101007	0.477739	0.0347002	0.511385	0.229732	0.129585	0.888209	0.0720421	1.21019	1.26335	0.172231	0.341865	0.555356	0.435904	0.0241957	0.0992175	0.274672	0.178086	0.00279686	0.33467	0.0347002	0.101633	0.0642627	0.129585	0.0543965	0.0720421	0.0477207	0.291313	0.0914181
AS-1A_1_paired_trimmed_paired_merged_contig_10004		[INTERPRO, BLASTED, MAPPED, ANNOTATED]	[INTERPRO, BLASTED, MAPPED, ANNOTATED]		0.657024	0.00101661	signal peptide peptidase-like 4	1362	P:GO:0033619; F:GO:0042500; C:GO:0005765; C:GO:0030660; C:GO:0071458; C:GO:0071556	7.37749e-14	0.689024		P:membrane protein proteolysis; F:aspartic endopeptidase activity, intramembrane cleaving; C:lysosomal membrane; C:Golgi-associated vesicle membrane; C:integral component of cytoplasmic side of endoplasmic reticulum membrane; C:integral component of lumenal side of endoplasmic reticulum membrane	Vitvi15g01114_t001	Vitvi15g01114	XP_002274726.1 signal peptide peptidase-like 4	8.01866	9.38234	10.6475	8.72273	4.9075	12.2502	10.8188	15.2925	13.5333	9.86552	12.1584	9.56804	11.4139	11.297	15.739	16.8562	17.7666	18.4536	0.986208	1.38498	2.03623	0.48243	1.02853	1.26392	0.758846	0.636033	0.752558	1.60153	0.489139	0.68957	1.21269	1.37349	0.628061
AS-1A_1_paired_trimmed_paired_merged_contig_100042		[INTERPRO, NO-BLAST]	[INTERPRO, NO-BLAST]				---NA---	263									0.135629	0.0305554	0.0621791	0.660437	0.061407	0.134018	0.288683	0.15738	0.216495	0.0742673	0.0617813	0	0.366641	0.275468	0.0637913	0.0957298	0.0323298	0	0.135629	0.0305554	0.0311698	0.236501	0.0307499	0.0671732	0.146674	0.112678	0.0343047	0.0742673	0.0310057	0	0.136361	0.0485091	0.0318957
AS-1A_1_paired_trimmed_paired_merged_contig_100043		[INTERPRO, NO-BLAST]	[INTERPRO, NO-BLAST]				---NA---	271									0.043875	0.207574	0.182468	0.613621	0	0.0988611	0	0	0	0.595477	1.37199	0	2.60734	2.27421	0.186395	0.155371	0.219324	0.0925368	0.043875	0.207574	0.0913858	0.613621	0	0.0586546	0	0	0	0.0793874	0.710208	0	0.392182	0.176007	0.000681384
AS-1A_1_paired_trimmed_paired_merged_contig_100044		[INTERPRO, NO-BLAST]	[INTERPRO, NO-BLAST]				---NA---	282									0.106095	0.227974	0.491959	2.13651	0	0.118897	0.0301473	0.0297631	0	0.834847	1.13039	0	2.89029	3.71949	0.11912	0.150076	0.0604798	0.0282638	0.0797569	0.227974	0.270367	2.09094	0	0.0594552	0.0301473	0.0297631	0	0.416673	0.344573	0	0.303802	1.30778	0.11912
AS-1A_1_paired_trimmed_paired_merged_contig_100047		[INTERPRO, BLASTED, MAPPED, ANNOTATED]	[INTERPRO, BLASTED, MAPPED, ANNOTATED]				hypothetical protein VITISV_001392	225	P:GO:0006623				P:protein targeting to vacuole	Vitvi06g04100_t001	Vitvi06g04100		0.215123	0.176811	0.146515	0.735111	0.846236	0.425393	0.371024	0.669452	0.176237	0.516452	0.918019	0.342742	0.92916	0.746911	0.859795	0.668211	0.416209	0.657414	0.0891234	0.0723235	0.0733794	0.233677	0.141827	0.166352	0.269127	0.0677269	0.065302	0.163755	0.231778	0.122934	0.0692717	0.237847	0.132263
AS-1A_1_paired_trimmed_paired_merged_contig_100049		[INTERPRO, NO-BLAST]	[INTERPRO, NO-BLAST]				---NA---	551									0.248769	0.286138	0.21799	0.668951	0.555513	0.698967	0.457628	0.349063	0.629293	0.422336	0.443456	0.32093	0.786956	0.399703	0.518318	0.728786	1.18772	0.812704	0.102835	0.0246306	0.0624802	0.202399	0.0751255	0.101371	0.118147	0.0311988	0.0482002	0.0577095	0.11324	0.0535782	0.290744	0.07409	0.168965
AS-1A_1_paired_trimmed_paired_merged_contig_10005		[INTERPRO, BLASTED, MAPPED, ANNOTATED]	[INTERPRO, BLASTED, MAPPED, ANNOTATED]		0.563119	0.00948521	signal peptide peptidase-like 4	1046	P:GO:0033619; F:GO:0042500; C:GO:0005765; C:GO:0030660; C:GO:0071458; C:GO:0071556	8.53999e-09	0.701175	0.00198792	P:membrane protein proteolysis; F:aspartic endopeptidase activity, intramembrane cleaving; C:lysosomal membrane; C:Golgi-associated vesicle membrane; C:integral component of cytoplasmic side of endoplasmic reticulum membrane; C:integral component of lumenal side of endoplasmic reticulum membrane	Vitvi15g01114_t001	Vitvi15g01114	XP_002274726.1 signal peptide peptidase-like 4	1.74053	2.57335	2.33265	2.21186	1.65442	2.74229	2.56376	3.31447	3.44418	2.5749	3.21478	2.37412	2.23303	2.19537	2.92912	3.57812	4.09996	3.85752	0.370008	0.366513	0.232574	0.0835014	0.129255	0.207676	0.191637	0.113787	0.171113	0.116513	0.120225	0.455374	0.122677	0.248451	0.222322
AS-1A_1_paired_trimmed_paired_merged_contig_100051		[INTERPRO, NO-BLAST]	[INTERPRO, NO-BLAST]				---NA---	215									0.22121	0.0744674	0.190385	0.382025	0.109095	0.156629	0.544251	0.310627	0.475992	0.0454239	0.0718056	0	0.147794	0.271732	0.27485	0.232462	0.158115	0.313362	0.0900504	0.0372345	0.099132	0.223325	0.109095	0.104182	0.140432	0.0374608	0.27815	0.0454239	0.0718056	0	0.0325157	0.173945	0.104843
AS-1A_1_paired_trimmed_paired_merged_contig_100053		[INTERPRO, NO-BLAST]	[INTERPRO, NO-BLAST]		0.529013		---NA---	597		4.92333e-11	0.732816						13.5074	375.824	244.517	192.247	585.536	59.3109	139.531	112.768	92.3105	2.93942	13.4578	157.704	13.0825	7.32766	18.5176	33.8172	26.8299	32.1484	2.83569	184.488	144.084	87.6056	82.679	25.303	60.6859	10.9212	42.4429	0.100259	9.28099	67.2645	10.3744	4.84506	3.11608
AS-1A_1_paired_trimmed_paired_merged_contig_10006	DE	[WS, HWS, HS, INTERPRO, BLASTED, MAPPED, ANNOTATED]	[INTERPRO, BLASTED, MAPPED, ANNOTATED]		0.80524	2.79172e-06	uncharacterized protein LOC117908488	911	P:GO:0010258; C:GO:0009570	0.0284013	0.160518	0.035	P:NADH dehydrogenase complex (plastoquinone) assembly; C:chloroplast stroma	Vitvi19g01986_t001	Vitvi19g01986	XP_034677986.1uncharacterized protein LOC117908488	2.18152	2.72744	3.10228	4.92711	8.60492	1.85857	2.97557	2.93373	2.96129	1.81137	1.06936	3.53505	2.18317	3.78691	1.96195	1.83792	2.02317	2.63898	0.306239	0.585827	0.37708	0.70425	1.26573	0.316572	0.295333	0.474864	0.299054	0.13063	0.324256	0.733401	0.489899	1.00902	0.466322
AS-1A_1_paired_trimmed_paired_merged_contig_100061		[INTERPRO, BLASTED, MAPPED, ANNOTATED]	[INTERPRO, BLASTED, MAPPED, ANNOTATED]				disease resistance protein RUN1-like isoform X2	307	P:GO:0007165; F:GO:0043531				P:signal transduction; F:ADP binding	Vitvi18g03133_t001	Vitvi18g03133	RVW12232.1TMV resistance protein N	0.0194761	0.260465	0.457263	0.521288	0.052606	0.119452	0.0550001	0.0550463	0.0271165	0.204478	0.741893	0.0862393	0.911005	0.968524	0.0276203	0.0827128	0.165694	0.0276935	0.0194761	0.183882	0.231513	0.435784	0.0263428	0.119452	0.0275021	0.0550463	0.0271165	0.0913453	0.129259	0.0862393	0.104892	0.185368	0.0276203
AS-1A_1_paired_trimmed_paired_merged_contig_100064		[INTERPRO, NO-BLAST]	[INTERPRO, NO-BLAST]				---NA---	931									0.108862	0.265806	0.384707	1.30544	0.429701	0.359339	0.315359	0.457223	0.487208	0.0379219	0.141155	0.123894	0.20908	0.270949	0.108601	0.0720747	0.12804	0.169504	0.0512981	0.152176	0.0799574	0.359063	0.127998	0.0384708	0.19506	0.0809793	0.011597	0.0192807	0.04952	0.0395819	0.0744958	0.0475802	0.0160054
AS-1A_1_paired_trimmed_paired_merged_contig_100067		[INTERPRO, BLASTED, MAPPED, ANNOTATED]	[INTERPRO, BLASTED, MAPPED, ANNOTATED]				putative cardiolipin synthase	228	C:GO:0016021				C:integral component of membrane	Vitvi12g00747_t002	Vitvi12g00747	RVX08152.1hypothetical protein CK203_017759	0.182747	0.279952	0.348988	3.70797	3.88241	0.539785	0.660039	0.737137	0.249729	0.0776458	0.103654	0.414559	0.425064	0.541406	0	0.037124	0.0372927	0	0.0783505	0.128254	0.121684	0.939353	1.08113	0.18083	0.168499	0.30562	0.0395707	0.0394396	0.0604558	0.414559	0.064878	0.232707	0
AS-1A_1_paired_trimmed_paired_merged_contig_10007	DE	[WS, HWS, HS, INTERPRO, BLASTED, MAPPED, ANNOTATED]	[INTERPRO, BLASTED, MAPPED, ANNOTATED]		0.901742	4.09243e-10	Cysteine-rich repeat secretory protein 3	963	P:GO:0010497; P:GO:0046739; C:GO:0009506; C:GO:0016021	4.61715e-15	0.799938	0.00034639	P:plasmodesmata-mediated intercellular transport; P:transport of virus in multicellular host; C:plasmodesma; C:integral component of membrane	Vitvi05g00828_t001	Vitvi05g00828	XP_002285462.1 cysteine-rich repeat secretory protein 3	53.5448	51.7199	34.8508	17.7048	15.6197	57.7226	54.8927	55.0027	55.3332	24.0047	12.3855	16.5943	6.0821	4.83791	26.4875	18.0669	20.3167	14.5495	6.05754	2.05186	4.2027	2.4283	1.65821	0.419764	4.95647	3.31367	3.69812	2.8975	1.64893	3.25347	0.990944	0.629195	2.2617
AS-1A_1_paired_trimmed_paired_merged_contig_100070		[INTERPRO, NO-BLAST]	[INTERPRO, NO-BLAST]				---NA---	372									0.19404	0.0628339	0.0635514	0.159773	0.3019	0.186796	0.27091	0.09028	0.134146	0.551442	0.410521	0.349865	0.541519	0.759469	0.293022	0.384462	0.617006	0.553623	0.0278901	0.0358587	0.0364915	0.024556	0.169265	0.026855	0.0702385	0.0602071	0.102429	0.129961	0.0511538	0.175477	0.0601743	0.10325	0.17591
AS-1A_1_paired_trimmed_paired_merged_contig_100071		[INTERPRO, NO-BLAST]	[INTERPRO, NO-BLAST]				---NA---	1083									0.032905	0.133222	0.250899	0.319808	0.0769621	0.0975013	0.148278	0.361718	0.156542	0.670275	0.261207	0.312852	0.394447	0.485685	0.419245	0.531085	0.674668	0.640164	0.0210175	0.0771137	0.090967	0.0323416	0.0168445	0.0386086	0.0770967	0.0704586	0.00949499	0.118722	0.0524283	0.0666182	0.124711	0.0323235	0.14173
AS-1A_1_paired_trimmed_paired_merged_contig_100072		[INTERPRO, NO-BLAST]	[INTERPRO, NO-BLAST]				---NA---	719									0.125057	0.0883072	0.283526	0.32317	0.19384	0.204237	0.140904	0.162707	0.161993	0.120426	0.605709	0.0485232	0.905136	1.18304	0.245307	0.162949	0.141774	0.215786	0.0639397	0.0229163	0.116881	0.254808	0.0173324	0.0510998	0.0704574	0.0618248	0.0834207	0.0286934	0.101487	0.0242667	0.0279729	0.21602	0.0921538
AS-1A_1_paired_trimmed_paired_merged_contig_100075		[INTERPRO, BLASTED, MAPPED]	[INTERPRO, BLASTED, MAPPED]				RNA-directed DNA polymerase (Reverse transcriptase)	437	P:GO:0006278; P:GO:0090502; F:GO:0003676; F:GO:0003964; F:GO:0004523; F:GO:0008270				P:RNA-dependent DNA biosynthetic process; P:RNA phosphodiester bond hydrolysis, endonucleolytic; F:nucleic acid binding; F:RNA-directed DNA polymerase activity; F:RNA-DNA hybrid ribonuclease activity; F:zinc ion binding				0.0545731	0.0364962	0.0543958	0.217655	0.542565	0.0386975	0.0580929	0.0576192	0.0761992	0	0.071744	0.108146	0.034855	0.0390788	0	0	0.019457	0.165602	0.031508	0.0364962	0.0315784	0.0875759	0.215907	0.0386975	0.033697	0.0576192	0.0761992	0	0.0358844	0.108146	0.034855	0.0390788	0
AS-1A_1_paired_trimmed_paired_merged_contig_10008	DE	[WS, HWS, INTERPRO, BLASTED, MAPPED, ANNOTATED]	[INTERPRO, BLASTED, MAPPED, ANNOTATED]		0.917602	4.52823e-05	phosphatidylinositol transfer protein 3-like	3619	P:GO:0015914; P:GO:0120009; F:GO:0008526; C:GO:0016021	1.20726e-08	0.688866	0.00593644	P:phospholipid transport; P:intermembrane lipid transfer; F:phosphatidylinositol transfer activity; C:integral component of membrane	Vitvi08g00061_t002	Vitvi08g00061	XP_002270751.2 random slug protein 5 isoform X1	6.89729	8.50705	5.74938	8.7225	6.80466	13.8564	11.799	14.3765	10.6838	5.0804	6.46472	5.64979	8.73488	9.05272	10.1746	10.1099	10.1097	9.95392	0.11024	0.168016	0.597883	0.91548	0.313322	0.574334	0.970539	0.348832	0.728637	0.333923	1.00392	0.825819	1.6246	0.547087	0.658286
AS-1A_1_paired_trimmed_paired_merged_contig_100080		[INTERPRO, BLASTED]	[INTERPRO, BLASTED]		0.301106		hypothetical protein BVRB_037930, partial	1072		4.36338e-23	0.450004						1.74686	0.336222	0.468755	0.210498	0.0993684	0.611961	0.157454	0.320062	0.523839	2.02966	0.64156	0.0383152	0.648101	0.690729	0.400653	0.155618	0.229898	0.155236	0.570798	0.270426	0.215384	0.16323	0.0472734	0.143447	0.0705577	0.0866146	0.145793	0.520862	0.207447	0.0139076	0.152754	0.254248	0.0366134
AS-1A_1_paired_trimmed_paired_merged_contig_100082		[INTERPRO, NO-BLAST]	[INTERPRO, NO-BLAST]				---NA---	339									0.178106	0.163953	0.050242	1.2938	0.845258	0.468252	0.198885	0.320999	0.233943	0.0700906	0.122425	0.0464698	0.907265	1.31116	0.273055	0.074671	0.200364	0.173029	0.0848433	0.103575	0.050242	0.918272	0.118358	0.171543	0.107921	0.0668354	0.0866841	0.0405533	0.0660133	0.0464698	0.192173	0.450833	0.0492746
AS-1A_1_paired_trimmed_paired_merged_contig_100089		[INTERPRO, BLASTED, MAPPED]	[INTERPRO, BLASTED, MAPPED]				DUF1666 domain-containing protein	602	C:GO:0016020; C:GO:0016021	9.28213e-30	0.569065	0.000752622	C:membrane; C:integral component of membrane	Vitvi14g01961_t002	Vitvi14g01961	XP_002278235.1PREDICTED: uncharacterized protein LOC100268097 isoform X1	0.0698848	0.105265	0.16337	1.41758	0.533929	0.144704	0.181431	0.235725	0.299776	0.382319	0.851193	0.199892	3.03437	1.98483	0.293275	0.693863	0.478604	0.773154	0.0249604	0.0268641	0.0838594	0.609401	0.0866891	0.0312152	0.0510664	0.0603574	0.0877268	0.0731443	0.230533	0.13701	0.345004	0.183929	0.07202
AS-1A_1_paired_trimmed_paired_merged_contig_10009		[INTERPRO, BLASTED, MAPPED, ANNOTATED]	[INTERPRO, BLASTED, MAPPED, ANNOTATED]				MICOS complex subunit mic25a-like isoform X2	482	C:GO:0016021				C:integral component of membrane	Vitvi02g00496_t001	Vitvi02g00496	RVX15567.1hypothetical protein CK203_009014	25.0824	19.9118	18.5466	20.7754	20.1226	21.9843	21.6315	23.5142	23.2876	23.0353	22.5205	19.1543	21.663	18.8542	25.5004	23.984	23.5711	21.4054	1.87739	0.487356	2.67428	0.598698	1.45563	0.719747	1.8145	0.0556115	1.22719	2.11775	0.385328	0.130216	2.96299	0.651354	0.106297
AS-1A_1_paired_trimmed_paired_merged_contig_100090	DE	[INTERPRO, BLASTED, MAPPED, ANNOTATED]	[HWS, WS, HS, INTERPRO, BLASTED, MAPPED, ANNOTATED]		0.546642	0.0284046	PREDICTED: uncharacterized protein LOC100268097 isoform X2	1085	C:GO:0016021	2.70704e-34	0.888015	0.000360283	C:integral component of membrane	Vitvi14g01961_t002	Vitvi14g01961	XP_002278235.1PREDICTED: uncharacterized protein LOC100268097 isoform X1	0.160437	0.657812	0.768637	4.75479	1.334	0.333469	0.485912	0.915952	0.930684	1.62059	3.39732	1.4648	8.97779	7.28682	1.7379	2.47093	2.16572	2.76101	0.0246419	0.102797	0.291479	2.71407	0.293183	0.180313	0.290746	0.0850365	0.251658	0.10523	0.506905	0.580571	1.13994	0.45567	0.0349296
AS-1A_1_paired_trimmed_paired_merged_contig_1001	DE	[HWS, HS, INTERPRO, BLASTED, MAPPED, ANNOTATED]	[WS, HWS, HS, INTERPRO, BLASTED, MAPPED, ANNOTATED]		0.904043	7.04717e-08	5'-nucleotidase SurE	1293	P:GO:0016311; F:GO:0008253; C:GO:0005829	5.58034e-18	0.826075	7.38579e-06	P:dephosphorylation; F:5'-nucleotidase activity; C:cytosol	Vitvi05g00490_t002	Vitvi05g00490	XP_034686114.15'-nucleotidase SurE	23.5277	17.0961	18.6472	11.4835	9.33452	19.1578	18.3374	20.2971	19.6468	20.8451	17.1809	14.3253	10.8162	11.5424	16.9446	14.0192	16.6515	15.9279	0.741318	0.691744	1.92634	1.12471	0.549311	1.05758	0.162801	0.567347	0.397949	1.42942	0.630573	1.58107	0.239837	0.172463	0.628591
AS-1A_1_paired_trimmed_paired_merged_contig_10010		[INTERPRO, BLASTED, MAPPED, ANNOTATED]	[INTERPRO, BLASTED, MAPPED, ANNOTATED]		0.418511	0.0168191	ADP-ribosylation factor-like protein 8a	890	F:GO:0005525; C:GO:0005774	2.90919e-08	0.622004	0.00357663	F:GTP binding; C:vacuolar membrane	Vitvi07g01577_t001	Vitvi07g01577	XP_010647240.1 ADP-ribosylation factor-like protein 8a isoform X1	51.9596	46.5865	41.7395	36.2534	39.0935	44.8482	45.4398	46.9591	42.9249	43.4009	35.1224	33.1971	30.1364	25.4791	33.5324	30.8566	32.9447	29.9173	2.12193	0.822907	3.43512	0.67198	3.997	1.15679	1.69981	0.773703	1.40501	4.40036	0.910012	1.70937	2.15634	0.405083	0.206917
AS-1A_1_paired_trimmed_paired_merged_contig_100102		[INTERPRO, BLASTED, MAPPED, ANNOTATED]	[INTERPRO, BLASTED, MAPPED, ANNOTATED]				2-succinylbenzoate--CoA ligase, chloroplastic/peroxisomal isoform X1	413	P:GO:0006631; P:GO:0042372; F:GO:0031956; C:GO:0005777; C:GO:0009507				P:fatty acid metabolic process; P:phylloquinone biosynthetic process; F:medium-chain fatty acid-CoA ligase activity; C:peroxisome; C:chloroplast	Vitvi10g00940_t001	Vitvi10g00940	XP_010655747.1 2-succinylbenzoate--CoA ligase, chloroplastic/peroxisomal isoform X2	0	0.133613	0.0768472	0.0807198	0.16207	0.173428	0.163392	0.0810444	0.0975959	0	0.082609	0.152574	0.399919	0.510758	0.0205313	0.0815942	0.0616031	0.081306	0	0.0379029	0.051098	0.0171723	0.0549591	0.11832	0.0748741	0.0204502	0.0187973	0	0.082609	0.152574	0.175345	0.11703	0.0205313
AS-1A_1_paired_trimmed_paired_merged_contig_100109		[INTERPRO, BLASTED, MAPPED]	[INTERPRO, BLASTED, MAPPED]				UPF0496 protein At4g34320 isoform X1	440	C:GO:0016020; C:GO:0016021				C:membrane; C:integral component of membrane				0.0819098	0.162082	0.131738	0.367496	0.0189353	0	0.0960719	0.0374334	0.0945156	0	0.80451	0.207975	0.634693	0.792203	0.172802	0.0572203	0.135497	0.0376717	0.0351343	0.0949291	0.0688397	0.248181	0.0189353	0	0.0510217	0.0374334	0.0681352	0	0.299925	0.0448681	0.221062	0.0763661	0.0885838
AS-1A_1_paired_trimmed_paired_merged_contig_10011		[INTERPRO, BLASTED]	[INTERPRO, BLASTED]		0.471257	0.0397563	protein KINESIN LIGHT CHAIN-RELATED 3-like	421		0.000111099	0.373794			Vitvi17g00807_t002	Vitvi17g00807	XP_010663184.1 protein KINESIN LIGHT CHAIN-RELATED 3	18.5763	17.1226	17.2597	23.1971	13.7275	27.6316	23.6479	32.5433	33.6222	21.8471	19.049	18.0961	21.4185	23.5881	25.5492	29.2095	27.3524	28.7357	3.48398	4.91169	2.33353	2.46551	3.7874	3.58125	3.46946	1.41354	1.37568	5.13242	1.01288	0.517972	0.506764	1.26718	0.931736
AS-1A_1_paired_trimmed_paired_merged_contig_100113		[INTERPRO, NO-BLAST]	[INTERPRO, NO-BLAST]				---NA---	290									0.700557	0.625731	0.579014	0.919585	0.479734	0.0286518	0.144542	0.287477	0.0838003	0.191236	0.0540554	0.250277	0.0298396	0.0836811	0	0	0.0293198	0	0.150119	0.166061	0.165323	0.609785	0.115333	0.0286518	0.077203	0.102717	0.0497149	0.119341	0.027037	0.160051	0.0298396	0.0470283	0
AS-1A_1_paired_trimmed_paired_merged_contig_100114		[INTERPRO, NO-BLAST]	[INTERPRO, NO-BLAST]				---NA---	266									0.136945	0.0604216	0.27635	0.38137	0.281959	0.162643	0.222837	0.251283	0.214088	0.296675	0.149931	0.0620133	0.536589	0.24473	0.126898	0.157993	0.159704	0.24687	0.0802391	0.0604216	0.0592915	0.203054	0.144182	0.0841052	0.139418	0.031052	0.0340481	0.253239	0.0269118	0.0311007	0.310678	0.0334221	0.0634512
AS-1A_1_paired_trimmed_paired_merged_contig_100115		[INTERPRO, NO-BLAST]	[INTERPRO, NO-BLAST]				---NA---	878									0.0204949	0.127997	0.169585	0.434583	0.167904	0.0995274	0.095618	0.104923	0.056868	0	0.2599	0.0935625	0.643654	0.440396	0.028973	0.114289	0.0386998	0	0.0129723	0.101971	0.0873863	0.121044	0.0653312	0.0499437	0.019775	0.0479146	0.0328449	0	0.0954415	0.0339611	0.252852	0.0819019	0.028973
AS-1A_1_paired_trimmed_paired_merged_contig_100118		[INTERPRO, BLASTED, MAPPED, ANNOTATED]	[INTERPRO, BLASTED, MAPPED, ANNOTATED]				UPF0481 protein	1601	C:GO:0016021				C:integral component of membrane	Vitvi04g01895_t001	Vitvi04g01895		0.416681	0.162372	0.128116	0.586535	0.614295	0.144436	0.168523	0.146085	0.0755459	0.00492598	0	0.127915	0.00540505	0	0	0	0	0	0.0822433	0.0365484	0.0343577	0.303021	0.169047	0.0796558	0.091369	0.00974761	0.0408794	0.00492598	0	0.127915	0.00540505	0	0
AS-1A_1_paired_trimmed_paired_merged_contig_100119		[INTERPRO, BLASTED, MAPPED, ANNOTATED]	[INTERPRO, BLASTED, MAPPED, ANNOTATED]				hypothetical protein VITISV_004496	752	F:GO:0000166; F:GO:0004672	3.99758e-20	0.382582	1.82335e-05	F:nucleotide binding; F:protein kinase activity				0.222266	0.26589	0.272545	1.09761	0.370383	0.094105	0.0786658	0.234715	0.128471	0.35162	0.380431	0.365611	1.95779	1.22142	0.235826	0.209991	0.553645	0.328402	0.0953851	0.12349	0.105031	0.556875	0.152023	0.052858	0.0406335	0.0851308	0.031289	0.192772	0.0990429	0.0558294	0.405054	0.165351	0.101966
AS-1A_1_paired_trimmed_paired_merged_contig_10012		[INTERPRO, BLASTED, MAPPED, ANNOTATED]	[INTERPRO, BLASTED, MAPPED, ANNOTATED]		0.787731	0.00676751	probable carboxylesterase 17	209	F:GO:0016787				F:hydrolase activity	Vitvi04g01909_t001	Vitvi04g01909	XP_002285090.3 probable carboxylesterase 17	28.7975	19.4375	17.1833	5.15894	9.67378	24.8389	23.3752	25.4383	25.448	1.84855	1.5635	3.92204	0.603834	0.808248	1.57194	0.959366	0.936434	0.386939	5.46729	3.10692	5.15347	0.373937	1.22374	1.05652	2.39898	1.3867	2.76542	0.216852	0.292474	1.51904	0.38126	0.217099	0.145135
AS-1A_1_paired_trimmed_paired_merged_contig_100125		[INTERPRO, BLASTED, MAPPED, ANNOTATED]	[INTERPRO, BLASTED, MAPPED, ANNOTATED]				putative ribonuclease H protein	488	P:GO:0090304				P:nucleic acid metabolic process	Vitvi13g01101_t001	Vitvi13g01101		0.269706	0.143384	0.31925	0.468614	0.187907	0.527022	0.344069	0.529479	0.37877	0.0969651	0.151439	0.20104	0.380022	0.218285	0.379252	0.275422	0.61014	0.562473	0.0572584	0.0982147	0.08138	0.27299	0.0657071	0.0815842	0.169414	0.12995	0.113199	0.0969651	0.0763846	0.0984093	0.0865411	0.0501923	0.0444486
AS-1A_1_paired_trimmed_paired_merged_contig_10013		[INTERPRO, BLASTED, MAPPED, ANNOTATED]	[INTERPRO, BLASTED, MAPPED, ANNOTATED]				probable carboxylesterase 17	207	F:GO:0016787	3.70574e-05	0.475899		F:hydrolase activity	Vitvi04g01909_t001	Vitvi04g01909	XP_002285090.3 probable carboxylesterase 17	0.115897	0.154989	0.116861	1.15487	0.161079	0.36824	0.441216	0.927077	1.04745	6.11794	4.11273	6.21831	2.13457	2.15682	8.09263	8.04076	6.04401	7.70776	0.000930558	0.102769	0.065658	1.03518	0.0441023	0.117711	0.20835	0.157506	0.282438	1.00902	0.204048	1.75546	0.493648	0.840219	0.211866
AS-1A_1_paired_trimmed_paired_merged_contig_100130		[INTERPRO, NO-BLAST]	[INTERPRO, NO-BLAST]				---NA---	1097		7.5165e-07	0.119402	0.0185528					0.299123	0.281205	0.320131	0.59579	0.0736258	0.258734	0.236638	0.420603	0.421534	0.354803	0.427835	0.204992	1.01374	0.692139	0.360717	0.358856	0.564902	0.451906	0.0931276	0.0513264	0.152497	0.442994	0.0273348	0.0220786	0.0656266	0.0999143	0.118989	0.138669	0.0916299	0.0818134	0.142841	0.198795	0.00821033
AS-1A_1_paired_trimmed_paired_merged_contig_100132		[INTERPRO, NO-BLAST]	[INTERPRO, NO-BLAST]				---NA---	209									0.0284453	0.115055	0.0782445	0.273173	0.0772729	0.175464	0	0.200579	0.159281	0	0.110801	0.123717	0.501461	0.547308	0.0806631	0.0789318	0.162415	0.201346	0.0284453	0.0665982	0.0392233	0.14758	0.0386949	0.175464	0	0.0411866	0.105392	0	0.110801	0.123717	0.101531	0.113856	0.0403337
AS-1A_1_paired_trimmed_paired_merged_contig_100134		[INTERPRO, BLASTED, MAPPED, ANNOTATED]	[INTERPRO, BLASTED, MAPPED, ANNOTATED]				Transposon Ty3-I Gag-Pol polyprotein	806	P:GO:0006508; P:GO:0015074; F:GO:0003676; F:GO:0004190; C:GO:0005634				P:proteolysis; P:DNA integration; F:nucleic acid binding; F:aspartic-type endopeptidase activity; C:nucleus	Vitvi15g04013_t001	Vitvi15g04013	RVW60334.1Transposon Tf2-2 polyprotein	0.104154	0.0496986	0.0415819	0.0836568	0.041369	0.151991	0.0523727	0.227696	0.157933	0.0680367	0.198689	0.191869	0.284298	0.337959	0.511114	0.405406	0.337478	0.4003	0.0425272	0.0263505	0.0280911	0.0567922	0.0113265	0.0606984	0.0381339	0.0537592	0.0563313	0.0422322	0.108003	0.102309	0.0889839	0.0805964	0.0982027
AS-1A_1_paired_trimmed_paired_merged_contig_100136		[INTERPRO, BLASTED, MAPPED, ANNOTATED]	[INTERPRO, BLASTED, MAPPED, ANNOTATED]				putative GATA transcription factor 22	1296	P:GO:0006355; F:GO:0008270; F:GO:0043565	1.90485e-05	0.209678	0.000176444	P:regulation of transcription, DNA-templated; F:zinc ion binding; F:sequence-specific DNA binding	Vitvi04g00111_t001	Vitvi04g00111	XP_002279283.1 putative GATA transcription factor 22	0.268615	0.071719	0.0610725	0.349478	0.176055	0.14018	0.0773507	0.167182	0.0375317	0.436826	0.0394879	0.40208	0.55111	0.797506	0.0517522	0.233507	0.170427	0.588591	0.0649871	0.0543155	0.0324553	0.038827	0.0814733	0.0126032	0.0386935	0.0326921	0.0222743	0.127117	0.0394879	0.0415709	0.19345	0.0714562	0.0342061
AS-1A_1_paired_trimmed_paired_merged_contig_100138		[INTERPRO, BLASTED, MAPPED, ANNOTATED]	[INTERPRO, BLASTED, MAPPED, ANNOTATED]				phosphatidate cytidylyltransferase 1	693	P:GO:0016024; F:GO:0004605; C:GO:0016021				P:CDP-diacylglycerol biosynthetic process; F:phosphatidate cytidylyltransferase activity; C:integral component of membrane				0.0522608	0.0686062	0.192282	0.451455	0.108252	0.201571	0.134604	0.361862	0.225264	0.11613	0.265747	0.210479	0.673561	0.638374	0.26776	0.156569	0.281866	0.380131	0.0227936	0.0401816	0.107116	0.18876	0.0234311	0.039762	0.10052	0.075755	0.0884687	0.0476295	0.0760692	0.102914	0.134259	0.0981414	0.0688345
AS-1A_1_paired_trimmed_paired_merged_contig_10014		[INTERPRO, BLASTED, MAPPED, ANNOTATED]	[INTERPRO, BLASTED, MAPPED, ANNOTATED]		0.444347		importin subunit alpha-2	493	P:GO:0006607; F:GO:0008139; F:GO:0061608; C:GO:0005634; C:GO:0005737; C:GO:0016021; C:GO:0042025	4.58478e-05	0.45756	0.0306427	P:NLS-bearing protein import into nucleus; F:nuclear localization sequence binding; F:nuclear import signal receptor activity; C:nucleus; C:cytoplasm; C:integral component of membrane; C:host cell nucleus	Vitvi05g01765_t002	Vitvi05g01765	XP_010649542.1 importin subunit alpha-2	85.3532	96.1225	83.6202	101.971	93.9649	94.6243	102.852	110.014	97.5651	104.94	98.6689	100.233	96.7556	84.9923	126.658	106.821	117.478	110.631	4.31951	5.39958	4.75161	4.87107	8.61319	4.71136	1.98948	2.07723	3.80445	12.2187	1.97253	3.17695	5.41683	7.26887	4.58613
AS-1A_1_paired_trimmed_paired_merged_contig_100146		[INTERPRO, BLASTED, MAPPED, ANNOTATED]	[INTERPRO, BLASTED, MAPPED, ANNOTATED]				anthranilate phosphoribosyltransferase, chloroplastic-like	730	P:GO:0000162; F:GO:0004048; C:GO:0005829				P:tryptophan biosynthetic process; F:anthranilate phosphoribosyltransferase activity; C:cytosol	Vitvi14g01735_t001	Vitvi14g01735	XP_002273812.1 anthranilate phosphoribosyltransferase, chloroplastic isoform X1	0.369141	0.239496	0.535177	0.929823	0.133853	0.168791	0.080308	0.1153	0.0990013	0.253887	0.471458	0.210149	1.0387	1.31856	0.103657	0.195013	0.116296	0.122134	0.0415655	0.0593639	0.227789	0.641964	0.068362	0.0691854	0.0416698	0.0646858	0.032539	0.0571719	0.0539623	0.0445784	0.164563	0.108423	0.0196431
AS-1A_1_paired_trimmed_paired_merged_contig_10015		[INTERPRO, BLASTED, MAPPED, ANNOTATED]	[INTERPRO, BLASTED, MAPPED, ANNOTATED]				mitogen-activated protein kinase homolog MMK2	300	P:GO:0000165; P:GO:0010468; F:GO:0004707; F:GO:0005524; C:GO:0005634; C:GO:0005737				P:MAPK cascade; P:regulation of gene expression; F:MAP kinase activity; F:ATP binding; C:nucleus; C:cytoplasm	Vitvi15g01077_t001	Vitvi15g01077	XP_003633959.1 mitogen-activated protein kinase homolog MMK2	0.0396338	0.239139	0.0522472	3.8351	4.38473	0.0305599	0.0850154	0.0279773	0.166403	0	0.111024	0.645251	2.58926	2.33694	0.0559866	0.167317	0.0855259	0.162237	0.0396338	0.0810734	0.0522472	1.995	2.02278	0.0305599	0.0850154	0.0279773	0.0832015	0	0.0757789	0.432566	0.977864	0.27707	0.0559866
AS-1A_1_paired_trimmed_paired_merged_contig_100150		[INTERPRO, BLASTED, MAPPED, ANNOTATED]	[INTERPRO, BLASTED, MAPPED, ANNOTATED]				putative ribonuclease H protein	458	P:GO:0000398; P:GO:0006278; F:GO:0003723; F:GO:0003964; F:GO:0008483; F:GO:0030170; C:GO:0016021				P:mRNA splicing, via spliceosome; P:RNA-dependent DNA biosynthetic process; F:RNA binding; F:RNA-directed DNA polymerase activity; F:transaminase activity; F:pyridoxal phosphate binding; C:integral component of membrane	Vitvi13g01101_t001	Vitvi13g01101		0.20791	0.140233	0.107967	0.513111	0.269003	0.266199	0.182659	0.329938	0.122912	0.0173299	0.266021	0.128939	0.373957	0.229813	0.0732626	0.0728078	0.0922473	0.0552218	0.0765126	0.115108	0.0540733	0.317593	0.061851	0.0561273	0.156553	0.0970787	0.0139145	0.0173299	0.0384803	0.0501822	0.171874	0.0145872	0.0366313
AS-1A_1_paired_trimmed_paired_merged_contig_100151		[INTERPRO, BLASTED, MAPPED, ANNOTATED]	[INTERPRO, BLASTED, MAPPED, ANNOTATED]				LINE-1 retrotransposable element ORF2 protein	514	P:GO:0006278; F:GO:0003964; F:GO:0008483; F:GO:0030170; C:GO:0016021				P:RNA-dependent DNA biosynthetic process; F:RNA-directed DNA polymerase activity; F:transaminase activity; F:pyridoxal phosphate binding; C:integral component of membrane				0.128015	0.156104	0.321748	0.540992	0.0790834	0.28932	0.294159	0.471705	0.373371	0.142338	0.270414	0.132462	0.520695	0.358868	0.196012	0.16326	0.19777	0.389292	0.0216761	0.112808	0.165079	0.285664	0.0409252	0.0705881	0.176411	0.145565	0.0993505	0.0685587	0.102525	0.0202853	0.165096	0.089788	0.149281
AS-1A_1_paired_trimmed_paired_merged_contig_100152		[INTERPRO, BLASTED, MAPPED, ANNOTATED]	[INTERPRO, BLASTED, MAPPED, ANNOTATED]		0.641997	0.000771079	probable serine/threonine-protein kinase DDB_G0280111	351	P:GO:0006468; F:GO:0004672; F:GO:0005524	5.03963e-10	0.663153		P:protein phosphorylation; F:protein kinase activity; F:ATP binding	Vitvi13g01805_t002	Vitvi13g01805	XP_010659600.1 probable serine/threonine-protein kinase DDB_G0276461 isoform X2	8.71859	10.1337	11.4752	7.59936	3.20394	13.7597	12.8811	18.1218	13.9594	9.51631	13.4293	7.12611	11.1247	9.59915	15.4936	16.8778	14.9808	16.7021	0.259215	2.60753	2.73396	2.58178	0.936186	2.09386	0.997982	0.349652	1.38527	2.16963	1.28539	0.967763	1.32333	1.06051	0.406489
AS-1A_1_paired_trimmed_paired_merged_contig_100153		[INTERPRO, BLASTED]	[INTERPRO, BLASTED]				putative disease resistance protein RGA3 isoform X2	215		0.000168054	0.389194	0.00101192					0.139898	0.148935	0.491937	0.534261	0.0799692	0.448493	0.390477	0.193251	0.226238	1.35302	1.5467	0.584442	3.96134	4.93825	3.36615	2.49078	4.14876	4.31646	0.0538308	0.074469	0.288939	0.232327	0.0799692	0.166895	0.0807557	0.075743	0.134267	0.465814	0.183996	0.0489053	0.072574	1.20722	0.247372
AS-1A_1_paired_trimmed_paired_merged_contig_100155		[INTERPRO, NO-BLAST]	[INTERPRO, NO-BLAST]				---NA---	507									0.0718151	0.221903	0.791384	0.6716	0.0472752	0.0347601	0.050305	0.0658184	0.0946496	0.0624205	1.23566	0.0688129	1.76574	1.66273	0	0.0330766	0.0500513	0	0.0462314	0.221903	0.38325	0.6716	0.0267293	0.0174226	0.050305	0.0329173	0.0474432	0.0312107	0.117863	0.0344137	0.106465	0.478805	0
AS-1A_1_paired_trimmed_paired_merged_contig_100156		[INTERPRO, BLASTED, MAPPED, ANNOTATED]	[INTERPRO, BLASTED, MAPPED, ANNOTATED]				probable inactive heme oxygenase 2, chloroplastic	374	P:GO:0006788; P:GO:0010024; F:GO:0004392; F:GO:0004852; C:GO:0009507				P:heme oxidation; P:phytochromobilin biosynthetic process; F:heme oxygenase (decyclizing) activity; F:uroporphyrinogen-III synthase activity; C:chloroplast	Vitvi18g00830_t001	Vitvi18g00830	XP_002282356.1 probable inactive heme oxygenase 2, chloroplastic	0.576816	0.355793	0.26227	0.55963	0.553746	0.297664	0.245309	0.110942	0.167582	0.601666	0.54821	0.269707	0.813872	0.643362	0.180406	0.199798	0.227349	0.194071	0.0929254	0.1323	0.068566	0.0781228	0.106443	0.0385591	0.0583885	0.058424	0.107927	0.21317	0.209706	0.0793316	0.0268497	0.185197	0.0458306
AS-1A_1_paired_trimmed_paired_merged_contig_100158		[INTERPRO, NO-BLAST]	[INTERPRO, NO-BLAST]				---NA---	265									0.0224342	0.181949	0.374291	0.647758	0.12676	0.0632621	0.316133	0.157171	0.207565	0	0.184478	0.0919704	0.367557	0.238321	0.127235	0.1889	0.0641715	0.0922365	0.0224342	0.181949	0.152668	0.314596	0.0829985	0.0316346	0.0344649	0.0835805	0.125708	0	0.104104	0.0515581	0.0650358	0.129466	0.0636207
AS-1A_1_paired_trimmed_paired_merged_contig_100159		[INTERPRO, BLASTED, MAPPED, ANNOTATED]	[INTERPRO, BLASTED, MAPPED, ANNOTATED]				putative ribonuclease H protein	319	P:GO:0001172; P:GO:0006278; P:GO:0006413; P:GO:0031047; F:GO:0003743; F:GO:0003924; F:GO:0003964; F:GO:0003968; F:GO:0005525; C:GO:0016021				P:transcription, RNA-templated; P:RNA-dependent DNA biosynthetic process; P:translational initiation; P:gene silencing by RNA; F:translation initiation factor activity; F:GTPase activity; F:RNA-directed DNA polymerase activity; F:RNA-directed 5'-3' RNA polymerase activity; F:GTP binding; C:integral component of membrane				0.112479	0.0503829	0.461187	0.788987	0.231897	0.61211	0.261694	0.809138	0.481284	0.129505	0.932953	0.262817	2.37841	2.64473	0.475182	0.392384	0.585519	0.520329	0.0370575	0.0503829	0.201248	0.253927	0.0441611	0.300705	0.189823	0.216356	0.0465588	0.0876871	0.026658	0.0168251	0.222312	0.611285	0.120934
AS-1A_1_paired_trimmed_paired_merged_contig_10016		[INTERPRO, BLASTED, MAPPED, ANNOTATED]	[INTERPRO, BLASTED, MAPPED, ANNOTATED]		0.563749		tetratricopeptide repeat protein 7A-like	1035	F:GO:0005515; C:GO:0016021				F:protein binding; C:integral component of membrane	Vitvi07g00643_t003	Vitvi07g00643	XP_002275620.1 tetratricopeptide repeat protein 7A	5.98045	3.38067	3.12815	3.00952	4.41996	3.56224	2.7959	2.70327	3.10293	0.0322953	0.0462208	0.879763	0.0302297	0.0312771	0.00809579	0.0402644	0.0246781	0.00800752	0.79959	0.040046	0.442603	0.554998	0.238128	0.320928	0.5404	0.177058	0.0570231	0.019897	0.0128579	0.816647	0.0202225	0.0202074	0.00809579
AS-1A_1_paired_trimmed_paired_merged_contig_100160		[INTERPRO, BLASTED, MAPPED]	[INTERPRO, BLASTED, MAPPED]				Activating signal cointegrator 1 complex subunit 1	1465	P:GO:0006355; F:GO:0003700; F:GO:0016740				P:regulation of transcription, DNA-templated; F:DNA-binding transcription factor activity; F:transferase activity				0.156234	0.145844	0.207413	0.865827	0.653911	0.293674	0.315342	0.313672	0.350212	0.00538327	0.0217915	0.174864	0.100074	0.039122	0.0400883	0.045725	0.0348464	0.0284321	0.0332587	0.102256	0.0658799	0.451969	0.239232	0.159922	0.0840792	0.0196053	0.0888943	0.00538327	0.00492293	0.130408	0.0560611	0.0115569	0.0206578
AS-1A_1_paired_trimmed_paired_merged_contig_100161		[INTERPRO, NO-BLAST]	[INTERPRO, NO-BLAST]				---NA---	524									0.194254	0.259194	0.312465	0.246261	0.181514	0.133971	0.110189	0.0318415	0.153809	0.0976708	0.14122	0.0629601	0.655514	0.749106	0.0160267	0.193536	0.11381	0.016225	0.0951222	0.169458	0.162697	0.172099	0.133056	0.0379944	0.0869944	0.0159247	0.0295522	0.00707963	0.0514771	0.0315755	0.198254	0.152603	0.0160267
AS-1A_1_paired_trimmed_paired_merged_contig_100162		[INTERPRO, NO-BLAST]	[INTERPRO, NO-BLAST]				---NA---	603									0.059853	0.159364	0.187751	0.223245	0.0674111	0.0850724	0.0704937	0.0418507	0.053054	0.0130788	0.214459	0.0130624	0.572646	0.344762	0.0559157	0.0558846	0.0141834	0	0.0199599	0.140646	0.0253359	0.223245	0.0348848	0.0416155	0.0704937	0.0241087	0.0265934	0.0130788	0.0289115	0.0130624	0.0521686	0.0979326	0.0279593
AS-1A_1_paired_trimmed_paired_merged_contig_100165		[INTERPRO, NO-BLAST]	[INTERPRO, NO-BLAST]				---NA---	556									0.0641554	0.0572088	0.132911	0.622391	0.149879	0.228307	0.120625	0.150774	0.353214	0	0.170022	0.0910816	0.188993	0.115233	0.106429	0.14958	0.045878	0.0603946	0.0641554	0.0383589	0.0670608	0.0898452	0.0836845	0.0908547	0.0160439	0.105761	0.160096	0	0.0991649	0.00310818	0.0623183	0.0709873	0.0611666
AS-1A_1_paired_trimmed_paired_merged_contig_100166		[INTERPRO, BLASTED, MAPPED, ANNOTATED]	[INTERPRO, BLASTED, MAPPED, ANNOTATED]				putative disease resistance protein RGA3	300	P:GO:0006952; F:GO:0043531				P:defense response; F:ADP binding	Vitvi13g02361_t001	Vitvi13g02361	XP_002269779.2 putative disease resistance protein RGA3	0.380921	0.318585	0.138273	0.6823	0.529604	0.499541	0.309756	0.529014	0.426554	0.20908	0.108323	0.310254	0.210212	0.212765	0.253171	0.19606	0.197848	0.134612	0.0906945	0.124427	0.0744992	0.316914	0.147652	0.190259	0.157086	0.0237504	0.213811	0.113606	0.0543633	0.127998	0.0667602	0.0673846	0.0854003
AS-1A_1_paired_trimmed_paired_merged_contig_100167		[INTERPRO, NO-BLAST]	[INTERPRO, NO-BLAST]				---NA---	467									0.0126937	0.0336959	0.100691	0.190887	0.0713622	0.0588949	0.0179518	0.0359452	0.0698648	0.0509878	0.0165291	0.0337329	0.545191	0.26484	0.0361401	0	0.0909661	0.264876	0.0126937	0.0168595	0.100691	0.11815	0.0713622	0.0588949	0.0179518	0.0359452	0.0185261	0.0509878	0.0165291	0.0337329	0.161237	0.0883044	0.0180707
AS-1A_1_paired_trimmed_paired_merged_contig_100168		[INTERPRO, NO-BLAST]	[INTERPRO, NO-BLAST]				---NA---	529									0.0337794	0.377637	0.202013	0.255759	0.0325017	0.063935	0.016071	0.0790539	0.0761774	0	0.236618	0	0.829697	0.481065	0	0.142997	0.0322407	0.0150669	0.021531	0.26717	0.101296	0.231806	0.0325017	0.063935	0.016071	0.0421145	0.0146365	0	0.120438	0	0.308457	0.203259	0
AS-1A_1_paired_trimmed_paired_merged_contig_10017	DE	[INTERPRO, BLASTED, MAPPED, ANNOTATED]	[WS, INTERPRO, BLASTED, MAPPED, ANNOTATED]		0.576788		transmembrane protein 64	3689	C:GO:0016021	1.32837e-31	0.864301		C:integral component of membrane	Vitvi00g04338_t001	Vitvi00g04338	XP_002274997.2PREDICTED: uncharacterized protein LOC100258130	15.8294	8.75574	8.27443	14.0733	9.47128	6.91696	7.02697	6.54445	6.98478	27.9706	13.1729	8.74742	15.5962	15.6264	11.1178	9.74116	10.2821	8.17026	1.30384	0.208599	1.84795	4.01503	0.956277	0.787763	0.527985	0.349473	0.880486	0.244809	1.12411	0.410552	1.4189	2.19143	0.543379
AS-1A_1_paired_trimmed_paired_merged_contig_100171		[INTERPRO, NO-BLAST]	[INTERPRO, NO-BLAST]				---NA---	313									0.114962	0	0.370383	0.682167	0.214641	0.140965	0.16146	0.106757	0.255465	0	0	0	0	0	0	0	0	0	0.0661097	0	0.193543	0.30533	0.140541	0.0766483	0.0927868	0.0710437	0.0606437	0	0	0	0	0	0
AS-1A_1_paired_trimmed_paired_merged_contig_100172		[INTERPRO, BLASTED, MAPPED, ANNOTATED]	[INTERPRO, BLASTED, MAPPED, ANNOTATED]				Transposon TX1 uncharacterized 149 kDa protein	423	P:GO:0006278; P:GO:0006886; P:GO:0006888; P:GO:0009846; P:GO:0009860; P:GO:0009865; P:GO:0035024; P:GO:0090630; F:GO:0003964; F:GO:0005096; F:GO:0017048; C:GO:0005938; C:GO:0016021; C:GO:0016324; C:GO:0030127; C:GO:0070382; C:GO:0090406				P:RNA-dependent DNA biosynthetic process; P:intracellular protein transport; P:endoplasmic reticulum to Golgi vesicle-mediated transport; P:pollen germination; P:pollen tube growth; P:pollen tube adhesion; P:negative regulation of Rho protein signal transduction; P:activation of GTPase activity; F:RNA-directed DNA polymerase activity; F:GTPase activator activity; F:Rho GTPase binding; C:cell cort…	Vitvi00g04660_t001	Vitvi00g04660		0.0424053	0.260763	0.494909	0.321846	0.356037	0.371205	0.199866	0.315661	0.278182	0.306803	0.762485	0.325135	0.688637	0.807881	0.358827	0.5132	0.201013	0.256244	0.0424053	0.0471851	0.328	0.174898	0.247452	0.0813941	0.106144	0.0700026	0.163725	0.0566182	0.10471	0.121139	0.167206	0.178854	0.104668
AS-1A_1_paired_trimmed_paired_merged_contig_100177		[INTERPRO, NO-BLAST]	[INTERPRO, NO-BLAST]				---NA---	419									0.155993	0.304673	0.779675	0.891362	0.491234	0.244164	0.322388	0.518802	0.348155	0.0699247	1.25273	0.326959	1.74869	1.06538	0.321868	0.358877	0.182163	0.337563	0.0706989	0.13958	0.221991	0.585601	0.189315	0.0670315	0.161206	0.178542	0.0357409	0.0699247	0.273159	0.155283	0.382215	0.167458	0.0544514
AS-1A_1_paired_trimmed_paired_merged_contig_100179		[INTERPRO, BLASTED, MAPPED, ANNOTATED]	[INTERPRO, BLASTED, MAPPED, ANNOTATED]				Disease resistance-like protein DSC1	423	P:GO:0007165; F:GO:0043531				P:signal transduction; F:ADP binding	Vitvi18g01958_t001	Vitvi18g01958	XP_010665417.1 TMV resistance protein N	0.225881	0.300852	0.365712	0.827162	0.286369	0.536818	0.258764	0.514109	0.437039	0.306923	0.204107	0.134343	0.332049	0.662363	0.0200459	0.138675	0.160731	0.157005	0.104615	0.0848104	0.0721868	0.176473	0.115595	0.138722	0.0888557	0.0234503	0.0561118	0.0568272	0.103757	0.0724861	0.128279	0.186152	0.0200459
AS-1A_1_paired_trimmed_paired_merged_contig_10018		[INTERPRO, BLASTED, MAPPED, ANNOTATED]	[INTERPRO, BLASTED, MAPPED, ANNOTATED]		0.606256		aminopeptidase M1	2854	P:GO:0006508; P:GO:0043171; F:GO:0008270; F:GO:0042277; F:GO:0070006; C:GO:0005737	1.07502e-07	0.531497		P:proteolysis; P:peptide catabolic process; F:zinc ion binding; F:peptide binding; F:metalloaminopeptidase activity; C:cytoplasm	Vitvi04g00128_t001	Vitvi04g00128	XP_002280239.1 aminopeptidase M1	57.1392	64.0557	61.2821	80.6102	60.6963	79.3859	64.0323	89.8722	79.1325	63.4766	58.2181	62.5704	65.0175	61.718	72.9451	75.1109	84.8841	89.5633	3.72418	6.47232	4.83783	7.13794	7.94724	7.42816	2.69108	2.73547	4.84976	6.30414	2.22088	4.10431	1.99533	7.23316	3.38764
AS-1A_1_paired_trimmed_paired_merged_contig_100182		[INTERPRO, BLASTED, MAPPED, ANNOTATED]	[INTERPRO, BLASTED, MAPPED, ANNOTATED]				Transposon TX1 uncharacterized 149 kDa protein	265	P:GO:0006278; P:GO:0006281; P:GO:0090305; F:GO:0003677; F:GO:0003964; F:GO:0004519				P:RNA-dependent DNA biosynthetic process; P:DNA repair; P:nucleic acid phosphodiester bond hydrolysis; F:DNA binding; F:RNA-directed DNA polymerase activity; F:endonuclease activity	Vitvi19g04551_t001	Vitvi19g04551		0	0	0.0964078	0	0	0.138385	0.0619337	0.0318853	0	0	0.0582574	0.0333025	0.664852	0.303066	0.0952367	0.15829	0.0641103	0.1576	0	0	0.0964078	0	0	0.138385	0.0619337	0.0318853	0	0	0.0582574	0.0333025	0.120407	0.0548781	0.0547677
AS-1A_1_paired_trimmed_paired_merged_contig_100184		[INTERPRO, BLASTED, MAPPED, ANNOTATED]	[INTERPRO, BLASTED, MAPPED, ANNOTATED]				Transposon TX1 uncharacterized 149 kDa protein	221	C:GO:0009706				C:chloroplast inner membrane	Vitvi00g04277_t001	Vitvi00g04277		0	0.0727246	0.148579	0.230364	0.113098	0.121228	0.113535	0.227411	0	0.0359145	0.368252	0.117932	0.583553	0.468196	0.113744	0.266404	0.115574	0.112037	0	0.0727246	0.0413155	0.179322	0.113098	0.0719248	0.00116501	0.114167	0	0.0359145	0.0798473	0.0675558	0.0970884	0.187351	0.113744
AS-1A_1_paired_trimmed_paired_merged_contig_10019		[INTERPRO, BLASTED, MAPPED]	[INTERPRO, BLASTED, MAPPED]				tubulin alpha chain-like	461	P:GO:0000226; P:GO:0000278; P:GO:0007010; P:GO:0007017; F:GO:0005200; F:GO:0005525; C:GO:0005737; C:GO:0005874				P:microtubule cytoskeleton organization; P:mitotic cell cycle; P:cytoskeleton organization; P:microtubule-based process; F:structural constituent of cytoskeleton; F:GTP binding; C:cytoplasm; C:microtubule	Vitvi06g00051_t002	Vitvi06g00051	XP_002285721.1 tubulin alpha-3 chain	10.9839	11.5895	8.59627	11.5535	11.6594	11.7613	12.2113	11.108	10.2242	0.0553994	0.0507487	2.80415	0.0375423	0.0357551	0	0.0541454	0	0.0172893	1.51638	0.556607	1.28222	1.29104	2.78985	0.661932	1.44907	0.461903	0.593465	0.02991	0.0290065	2.77549	0.0375423	0.0179124	0
AS-1A_1_paired_trimmed_paired_merged_contig_100191		[INTERPRO, BLASTED]	[INTERPRO, BLASTED]				putative aldo-keto reductase 2	281						Vitvi05g01337_t001	Vitvi05g01337	XP_002266277.1 probable aldo-keto reductase 2	0.0210959	0	0	0.126714	0.0296496	0	0	0	0.0591852	0.371316	0.114457	0.460818	0.705049	0.116748	0.360171	0.777195	0.181495	0.639489	0.0210959	0	0	0.126714	0.0296496	0	0	0	0.0591852	0.143608	0.0278336	0.414602	0.211233	0.0585219	0.0914981
AS-1A_1_paired_trimmed_paired_merged_contig_100192		[INTERPRO, BLASTED, MAPPED, ANNOTATED]	[INTERPRO, BLASTED, MAPPED, ANNOTATED]		0.533492		polyphenol oxidase, chloroplastic-like	659	P:GO:0046148; P:GO:0055114; F:GO:0004097; F:GO:0016787; F:GO:0046872				P:pigment biosynthetic process; P:oxidation-reduction process; F:catechol oxidase activity; F:hydrolase activity; F:metal ion binding	Vitvi10g04288_t001	Vitvi10g04288	XP_010647098.2 polyphenol oxidase, chloroplastic-like	4.06368	6.37083	8.2148	9.86409	6.0162	4.40636	4.83066	5.99608	5.33975	8.11138	11.5446	10.8531	9.3469	9.33845	8.58956	10.4389	9.76803	9.73827	0.219041	1.11769	2.19806	2.15494	0.876408	0.357298	0.684014	0.27348	0.418129	0.625499	0.701749	1.01769	1.14901	0.203039	0.685905
AS-1A_1_paired_trimmed_paired_merged_contig_100198		[INTERPRO, BLASTED, MAPPED, ANNOTATED]	[INTERPRO, BLASTED, MAPPED, ANNOTATED]				LINE-1 reverse transcriptase-like	572	P:GO:0006278; P:GO:0006952; F:GO:0003964; F:GO:0043531; C:GO:0016021				P:RNA-dependent DNA biosynthetic process; P:defense response; F:RNA-directed DNA polymerase activity; F:ADP binding; C:integral component of membrane	Vitvi10g04038_t001	Vitvi10g04038		0.137145	0.337178	0.388087	1.00643	0.204876	0.436824	0.221497	0.350093	0.0872581	0.289427	0.953719	0.116075	1.60138	1.03618	0.22004	0.336595	0.282291	0.565336	0.0477152	0.337178	0.15464	0.486015	0.102427	0.0485902	0.134489	0.0409201	0.0503598	0.0634376	0.0724097	0.0245926	0.233503	0.254677	0.116114
AS-1A_1_paired_trimmed_paired_merged_contig_1002		[INTERPRO, BLASTED, MAPPED, ANNOTATED]	[INTERPRO, BLASTED, MAPPED, ANNOTATED]		0.661		1,2-dihydroxy-3-keto-5-methylthiopentene dioxygenase 2	582	P:GO:0019509; P:GO:0055114; F:GO:0005506; F:GO:0010309; C:GO:0005634; C:GO:0005737	8.96648e-14	0.763322	0.0324478	P:L-methionine salvage from methylthioadenosine; P:oxidation-reduction process; F:iron ion binding; F:acireductone dioxygenase [iron(II)-requiring] activity; C:nucleus; C:cytoplasm	Vitvi05g00560_t001	Vitvi05g00560	XP_010649963.1 1,2-dihydroxy-3-keto-5-methylthiopentene dioxygenase 2	489.437	765.719	663.589	723.82	723.489	946.039	974.269	1027.83	979.852	547.616	557.837	891.93	678.669	691.124	844.244	945.116	890.841	1038.63	33.9047	79.3404	180.16	88.6343	26.2287	60.9079	74.5818	9.94616	52.3832	17.2627	46.7807	42.4876	79.0745	45.4843	45.8713
AS-1A_1_paired_trimmed_paired_merged_contig_10020		[INTERPRO, BLASTED, MAPPED, ANNOTATED]	[INTERPRO, BLASTED, MAPPED, ANNOTATED]				alpha-tubulin	632	P:GO:0007010; P:GO:0007017; F:GO:0003924; F:GO:0005200; F:GO:0005525; C:GO:0005737; C:GO:0005874	7.58859e-08	0.576455		P:cytoskeleton organization; P:microtubule-based process; F:GTPase activity; F:structural constituent of cytoskeleton; F:GTP binding; C:cytoplasm; C:microtubule	Vitvi07g04656_t001	Vitvi07g04656	XP_010943272.1tubulin alpha chain	18.3608	22.9749	14.3741	19.8551	17.5671	16.2995	14.463	15.423	15.0645	12.3152	7.1999	8.37502	8.98471	4.68409	3.65009	2.82098	4.43514	2.99488	1.6851	2.05536	1.38164	1.91913	3.68644	1.43299	2.85942	0.641471	0.182324	0.807004	0.265971	4.25525	1.52114	0.459628	0.488181
AS-1A_1_paired_trimmed_paired_merged_contig_100202		[INTERPRO, NO-BLAST]	[INTERPRO, NO-BLAST]				---NA---	351									0.221144	0.178625	0.317939	0.395195	0.262005	0.553948	0.311508	0.885558	0.723718	0.0730495	0.0948924	0.239444	0.234105	0.161366	0.264077	0.619965	0.82208	0.497724	0.0691879	0.0893534	0.114949	0.174114	0.131566	0.200117	0.0885052	0.295449	0.166402	0.0395117	0.0647683	0.0469979	0.0709748	0.021428	0.0961574
AS-1A_1_paired_trimmed_paired_merged_contig_100204		[INTERPRO, NO-BLAST]	[INTERPRO, NO-BLAST]				---NA---	201									1.28009	1.59644	1.86132	1.10473	3.78383	1.15052	1.58523	0.664583	1.57833	1.30092	2.24065	1.57857	1.5591	0.643194	0.544898	1.08245	0.672807	0.563047	0.725502	0.625519	0.185943	0.602873	1.51698	0.200901	0.484275	0.207121	0.804069	0.299167	0.364685	0.263423	0.292131	0.30463	0.0848745
AS-1A_1_paired_trimmed_paired_merged_contig_100208		[INTERPRO, BLASTED, MAPPED, ANNOTATED]	[INTERPRO, BLASTED, MAPPED, ANNOTATED]				putative disease resistance RPP13-like protein 1	618	F:GO:0043531				F:ADP binding	Vitvi12g04495_t001	Vitvi12g04495	RVX04597.1putative disease resistance RPP13-like protein 1	0.0870021	0.141749	0.335404	0.593813	0.0134814	0.0948258	0.108141	0.0809765	0.0404115	0	0.0276032	0.0254907	0	0	0	0	0	0	0.0504941	0.065665	0.168144	0.512604	0.0134814	0.0486786	0.0540958	0.0470495	0.0404115	0	0.0276032	0.0254907	0	0	0
AS-1A_1_paired_trimmed_paired_merged_contig_10021		[INTERPRO, BLASTED, MAPPED, ANNOTATED]	[INTERPRO, BLASTED, MAPPED, ANNOTATED]		0.392235		sacsin	3618	F:GO:0030544; F:GO:0051087; C:GO:0016021	0.000293692	0.409719		F:Hsp70 protein binding; F:chaperone binding; C:integral component of membrane	Vitvi01g00171_t001	Vitvi01g00171		3.30059	3.46371	3.97405	5.49596	4.78599	5.29885	4.66117	5.61061	5.25252	2.86901	1.68613	2.36149	2.46876	2.06822	3.22086	3.09975	3.74066	3.07201	0.3411	0.384856	0.715076	1.21698	0.337489	0.195783	0.645277	0.192206	0.0833977	0.24697	0.140584	0.755863	0.211447	0.431386	0.255684
AS-1A_1_paired_trimmed_paired_merged_contig_100213		[INTERPRO, NO-BLAST]	[INTERPRO, NO-BLAST]				---NA---	476									0.189819	0.235189	0.221653	0.476167	0.121481	0.359679	0.177612	0.245888	0.236489	0.239719	0.289191	0.19112	0.652551	0.579006	0.407298	0.228519	0.21387	0.397142	0.0447546	0.130888	0.07303	0.157063	0.018245	0.0822555	0.0943258	0.0637156	0.0661528	0.0970822	0.117125	0.0559517	0.156828	0.0419735	0.0784646
AS-1A_1_paired_trimmed_paired_merged_contig_100214		[INTERPRO, BLASTED, MAPPED, ANNOTATED]	[INTERPRO, BLASTED, MAPPED, ANNOTATED]				ras-related protein RABH1e	247	P:GO:0006886; P:GO:0006890; P:GO:0006891; P:GO:0042147; F:GO:0003924; F:GO:0005525; C:GO:0005794; C:GO:0005829				P:intracellular protein transport; P:retrograde vesicle-mediated transport, Golgi to endoplasmic reticulum; P:intra-Golgi vesicle-mediated transport; P:retrograde transport, endosome to Golgi; F:GTPase activity; F:GTP binding; C:Golgi apparatus; C:cytosol	Vitvi00g04279_t001	Vitvi00g04279	XP_002271220.2 ras-related protein RABH1e	0.711598	0.671954	0.591942	1.05654	0.933426	0.870079	0.681214	1.01248	0.823724	0.742539	0.688302	0.667335	1.07484	1.18287	1.02073	0.74434	0.721035	0.809687	0.326127	0.00878497	0.151212	0.390546	0.165873	0.0706123	0.247241	0.204977	0.085766	0.112974	0.0736152	0.211868	0.0597336	0.0310017	0.254694
AS-1A_1_paired_trimmed_paired_merged_contig_100215		[INTERPRO, BLASTED, MAPPED]	[INTERPRO, BLASTED, MAPPED]		0.17303		Transposon Tf2-2 polyprotein	1436	P:GO:0006508; P:GO:0015074; F:GO:0003676; F:GO:0004190; C:GO:0005634				P:proteolysis; P:DNA integration; F:nucleic acid binding; F:aspartic-type endopeptidase activity; C:nucleus	Vitvi13g04017_t001	Vitvi13g04017	RVW97569.1Transposon Ty3-G Gag-Pol polyprotein	0.0918886	0.341045	0.355086	1.03503	0.411379	0.217494	0.286641	0.255101	0.151946	0.112086	0.448315	0.144968	0.673639	0.531013	0.105668	0.198652	0.277696	0.310517	0.0158846	0.316382	0.14611	0.423583	0.119066	0.0387733	0.144704	0.0767928	0.0453975	0.0459711	0.0910989	0.108525	0.100533	0.108058	0.0206981
AS-1A_1_paired_trimmed_paired_merged_contig_100218		[INTERPRO, NO-BLAST]	[INTERPRO, NO-BLAST]				---NA---	275									0.3274	1.34354	2.8286	1.82397	0.125043	0.312582	0.185059	0.425446	0.139473	0	0	0.0286423	0.0573864	0.0599385	0.0610077	0.0299941	0.0622006	0.030916	0.0230397	1.21539	1.43378	1.63995	0.125043	0.077831	0.14181	0.0297902	0.139473	0	0	0.0286423	0.0573864	0.0300277	0.0305039
AS-1A_1_paired_trimmed_paired_merged_contig_100219		[INTERPRO, NO-BLAST]	[INTERPRO, NO-BLAST]				---NA---	304									0.0393365	0.104632	0.0786211	0.185571	0.0771563	0.0824785	0.0831202	0.08127	0.103055	0.0778272	0.269274	0.0826133	0.553805	0.342321	0	0.192248	0.0555041	0.0524368	0.0393365	0.0701563	0.0786211	0.1439	0.0771563	0.0473435	0.0477669	0.08127	0.066394	0.0778272	0.14012	0.0491673	0.0347958	0.0900894	0
AS-1A_1_paired_trimmed_paired_merged_contig_10022	DE	[WS, HWS, HS, INTERPRO, BLASTED, MAPPED, ANNOTATED]	[INTERPRO, BLASTED, MAPPED, ANNOTATED]		0.885449	3.64687e-09	phytochrome-associated serine/threonine-protein phosphatase-like isoform X2	260	P:GO:0006470; F:GO:0004721				P:protein dephosphorylation; F:phosphoprotein phosphatase activity	Vitvi10g01555_t002	Vitvi10g01555	XP_003633064.1 phytochrome-associated serine/threonine-protein phosphatase	23.1773	22.0091	15.5473	10.9339	8.47514	26.5827	26.7882	29.1017	29.8479	0	0.092183	2.30525	0	0	0	0	0	0	1.50638	0.522322	3.03533	1.38956	0.47896	1.98257	0.116146	1.73058	1.9235	0	0.051517	2.25571	0	0	0
AS-1A_1_paired_trimmed_paired_merged_contig_100220		[INTERPRO, BLASTED, MAPPED]	[INTERPRO, BLASTED, MAPPED]				putative ribonuclease H protein	415	P:GO:0006281; P:GO:0006508; P:GO:0006520; P:GO:0009411; P:GO:0010224; P:GO:0090305; F:GO:0003677; F:GO:0004519; F:GO:0005524; F:GO:0008233; F:GO:0008237; F:GO:0030170; C:GO:0016020; C:GO:0016021				P:DNA repair; P:proteolysis; P:cellular amino acid metabolic process; P:response to UV; P:response to UV-B; P:nucleic acid phosphodiester bond hydrolysis; F:DNA binding; F:endonuclease activity; F:ATP binding; F:peptidase activity; F:metallopeptidase activity; F:pyridoxal phosphate binding; C:membrane; C:integral component of membrane				0.145586	0.0763489	0.132818	0.275148	0.118025	0.213342	0.121206	0.141355	0.177253	0.488767	0.664561	0.126102	2.35515	1.89522	0.182623	0.100365	0.164268	0.156208	0.0840758	0.0194846	0.0822464	0.148647	0.0317159	0.0921549	0.0357514	0.0541746	0.092872	0.0158464	0.192989	0.0630641	0.277077	0.319733	0.0351343
AS-1A_1_paired_trimmed_paired_merged_contig_100224		[INTERPRO, NO-BLAST]	[INTERPRO, NO-BLAST]				---NA---	1226									0.0148632	0.0649484	0.158777	0.205157	0.0458961	0.0474415	0.0345756	0.0675221	0.0328619	0.0258134	0.0574416	0.0128493	0.528859	0.405717	0.0275018	0.0551024	0.0624058	0.0476694	0.00956147	0.0367267	0.062514	0.1226	0.0233728	0.0474415	0.0250291	0.0483431	0.0177765	0.0129069	0.0291159	0.0128493	0.0449611	0.102008	0.0137516
AS-1A_1_paired_trimmed_paired_merged_contig_10023	DE	[INTERPRO, BLASTED, MAPPED, ANNOTATED]	[HWS, HS, INTERPRO, BLASTED, MAPPED, ANNOTATED]		0.68779	1.18336e-05	phytochrome-associated serine/threonine-protein phosphatase 1	2228	P:GO:0006470; F:GO:0004721; F:GO:0005515; F:GO:0046872; C:GO:0005737	1.57228e-43	0.913539	9.55903e-08	P:protein dephosphorylation; F:phosphoprotein phosphatase activity; F:protein binding; F:metal ion binding; C:cytoplasm	Vitvi10g01555_t002	Vitvi10g01555	XP_003633064.1 phytochrome-associated serine/threonine-protein phosphatase	33.638	29.4957	23.3022	18.3245	15.8389	28.1534	28.5291	28.7918	28.4666	34.6457	25.8265	26.2292	15.9107	13	29.2203	26.6714	28.0566	25.7134	2.29973	1.93971	4.19151	2.1001	0.908531	0.784072	2.85669	0.493349	1.10423	1.86773	0.952447	2.71922	1.22227	0.677052	0.936539
AS-1A_1_paired_trimmed_paired_merged_contig_100231		[INTERPRO, BLASTED, MAPPED, ANNOTATED]	[INTERPRO, BLASTED, MAPPED, ANNOTATED]				putative ribonuclease H protein	241	P:GO:0006281; P:GO:0006623; P:GO:0071985; P:GO:0090305; F:GO:0003677; F:GO:0004519; F:GO:0016740; F:GO:0036313; F:GO:1905394; C:GO:0005768; C:GO:0005774; C:GO:0005829; C:GO:0009506				P:DNA repair; P:protein targeting to vacuole; P:multivesicular body sorting pathway; P:nucleic acid phosphodiester bond hydrolysis; F:DNA binding; F:endonuclease activity; F:transferase activity; F:phosphatidylinositol 3-kinase catalytic subunit binding; F:retromer complex binding; C:endosome; C:vacuolar membrane; C:cytosol; C:plasmodesma				0.198078	0.0652945	0.407547	0.372713	0.102684	0.0689546	0.452464	0.206994	0.329112	0.131736	0.562885	0	1.30609	0.973511	0.209338	0.103243	0.352127	0.379169	0.0563037	0.0326696	0.156127	0.201106	0.00284329	0.0689546	0.0730348	0.103511	0.135818	0.131736	0.104907	0	0.386392	0.224518	0.10441
AS-1A_1_paired_trimmed_paired_merged_contig_100235		[INTERPRO, NO-BLAST]	[INTERPRO, NO-BLAST]				---NA---	350									0	0.0457442	0.166441	0.171758	0.187553	0.241528	0.668652	0.549202	0.440392	0.123405	0.119533	0.0900186	0.23181	0.142982	0.26356	0.143025	0.437005	0.403795	0	0.0228726	0.106573	0.0662047	0.0204482	0.083684	0.17253	0.126932	0.227468	0.0625419	0.0885361	0.0900186	0.0325049	0.0845797	0.145642
AS-1A_1_paired_trimmed_paired_merged_contig_10024		[INTERPRO, NO-BLAST]	[INTERPRO, NO-BLAST]				---NA---	1468		7.98129e-05	0.313131						0.317742	0.25976	0.445644	0.717281	0.185275	0.220875	0.36525	0.517054	0.367331	1.2559	1.22805	0.685387	1.8109	1.63787	1.56066	1.96296	1.80716	1.54957	0.087131	0.119386	0.112577	0.320916	0.0429998	0.0476889	0.0560768	0.0702413	0.0495503	0.356713	0.0770613	0.122841	0.305499	0.200619	0.130151
AS-1A_1_paired_trimmed_paired_merged_contig_100242		[INTERPRO, BLASTED, MAPPED, ANNOTATED]	[INTERPRO, BLASTED, MAPPED, ANNOTATED]				hypothetical protein CK203_008061	1266	P:GO:0042274				P:ribosomal small subunit biogenesis				0.0236055	0.0121641	0.0392877	0.43397	0.118094	0.192505	0.0593183	0.192172	0.0839123	0.0682334	0.0561552	0.118407	0.177432	0.217103	0.193058	0.184906	0.368504	0.502876	0.00895273	0.0121641	0.0233267	0.206368	0.0242891	0.0375682	0.0414228	0.0473009	0.0271203	0.0345808	0.0377902	0.0392775	0.0525162	0.032632	0.0410299
AS-1A_1_paired_trimmed_paired_merged_contig_10025	DE	[HWS, HS, INTERPRO, BLASTED, MAPPED, ANNOTATED]	[INTERPRO, BLASTED, MAPPED, ANNOTATED]		0.861211	3.30702e-05	DHBP synthase RibB-like alpha/beta domain isoform 1	550	F:GO:0003725	1.80259e-05	0.589263	0.0156842	F:double-stranded RNA binding	Vitvi14g01544_t001	Vitvi14g01544	XP_002273946.1PREDICTED: uncharacterized protein LOC100258286	18.3377	15.0517	14.2437	10.2256	7.19114	21.3625	19.3609	23.587	19.8959	15.1136	14.011	10.7586	9.42487	11.5836	14.4944	12.2957	14.5173	15.7905	1.87385	2.3587	0.427624	0.577592	0.730123	0.550896	1.77813	1.25804	1.45938	1.97094	1.0073	0.600695	0.202582	0.585873	0.225876
AS-1A_1_paired_trimmed_paired_merged_contig_100250		[INTERPRO, BLASTED, MAPPED, ANNOTATED]	[INTERPRO, BLASTED, MAPPED, ANNOTATED]				Transposon TX1 uncharacterized 149 kDa protein	288	P:GO:0006278; P:GO:0006281; P:GO:0006468; P:GO:0010224; P:GO:0010228; P:GO:0015074; P:GO:0045892; F:GO:0000976; F:GO:0003964; F:GO:0004672; F:GO:0005524; C:GO:0005634; C:GO:0005768; C:GO:0005802; C:GO:0016021				P:RNA-dependent DNA biosynthetic process; P:DNA repair; P:protein phosphorylation; P:response to UV-B; P:vegetative to reproductive phase transition of meristem; P:DNA integration; P:negative regulation of transcription, DNA-templated; F:transcription regulatory region sequence-specific DNA binding; F:RNA-directed DNA polymerase activity; F:protein kinase activity; F:ATP binding; C:nucleus; C:end…				0.0213145	0.138348	0.059139	0.199547	0.0271476	0.177612	0.0295192	0.05719	0.0844143	0.12929	0.433475	0.0612858	0.686218	0.109505	0.0877618	0.292521	0.205919	0.26125	0.0213145	0.100936	0.059139	0.101328	0.0271476	0.0487608	0.0295192	0.05719	0.00225404	0.0911319	0.238773	0.0612858	0.285451	0.0721953	0.0505068
AS-1A_1_paired_trimmed_paired_merged_contig_100251		[INTERPRO, BLASTED, MAPPED, ANNOTATED]	[INTERPRO, BLASTED, MAPPED, ANNOTATED]				Transposon TX1 uncharacterized 149 kDa protein	484	P:GO:0006278; P:GO:0006281; P:GO:0006468; P:GO:0010224; F:GO:0003964; F:GO:0004672; F:GO:0005524; F:GO:0016788				P:RNA-dependent DNA biosynthetic process; P:DNA repair; P:protein phosphorylation; P:response to UV-B; F:RNA-directed DNA polymerase activity; F:protein kinase activity; F:ATP binding; F:hydrolase activity, acting on ester bonds	Vitvi10g04038_t001	Vitvi10g04038		0.0868521	0.165525	0.269372	0.364151	0.0323079	0.195678	0.087582	0.311562	0.183758	0.113301	0.203885	0.0518894	0.763926	0.39736	0.138991	0.208146	0.280778	0.201777	0.012595	0.0877623	0.0623832	0.287931	0.0323079	0.0335038	0.0634002	0.0810503	0.0448353	0.0703288	0.0806381	0.0308819	0.0396053	0.0974691	0.0343796
AS-1A_1_paired_trimmed_paired_merged_contig_100254		[INTERPRO, NO-BLAST]	[INTERPRO, NO-BLAST]				---NA---	287									0.0827979	0.110185	0.0546138	0.0275911	0.117103	0.543604	0.442686	0.525225	0.316661	0.0340284	0.0823451	0.0574758	0	0.0553614	0.117896	0	0.267157	0.311401	0.0584211	0.0737001	0.0546138	0.0275911	0.0798067	0.139398	0.285926	0.0907123	0.128513	0.0340284	0.0480276	0.028825	0	0.0553614	0.0782231
AS-1A_1_paired_trimmed_paired_merged_contig_10026		[INTERPRO, BLASTED, MAPPED, ANNOTATED]	[INTERPRO, BLASTED, MAPPED, ANNOTATED]				DHBP synthase RibB-like alpha/beta domain isoform 2	330	F:GO:0003725				F:double-stranded RNA binding	Vitvi14g01544_t001	Vitvi14g01544	XP_002273946.1PREDICTED: uncharacterized protein LOC100258286	0.0372036	0	0.0516122	1.29478	0	0.0256225	0	0.0508679	0.0252265	11.239	10.7958	8.35776	7.93256	9.50453	10.7819	10.9542	9.99089	11.9253	0.0372036	0	0.0516122	1.29478	0	0.0256225	0	0.0508679	0.0252265	0.800434	0.499518	1.73671	0.561851	0.577142	1.2818
AS-1A_1_paired_trimmed_paired_merged_contig_100260		[INTERPRO, BLASTED, MAPPED, ANNOTATED]	[INTERPRO, BLASTED, MAPPED, ANNOTATED]				LINE-1 reverse transcriptase-like	391	P:GO:0006278; P:GO:0006281; P:GO:0006468; P:GO:0090305; F:GO:0003677; F:GO:0003964; F:GO:0004519; F:GO:0004672; F:GO:0005524				P:RNA-dependent DNA biosynthetic process; P:DNA repair; P:protein phosphorylation; P:nucleic acid phosphodiester bond hydrolysis; F:DNA binding; F:RNA-directed DNA polymerase activity; F:endonuclease activity; F:protein kinase activity; F:ATP binding	Vitvi15g04212_t001	Vitvi15g04212		0.015161	0.102448	0.296904	0.430158	0.0826089	0.315833	0.0431843	0.148388	0.145645	0.040599	0.333667	0.0421881	0.87552	0.616413	0.064643	0.0850808	0.216871	0.150018	0.015161	0.0543184	0.146544	0.230212	0.0413669	0.12864	0.0215937	0.0837735	0.0231631	0.040599	0.116392	0.021158	0.198061	0.117678	0.0372019
AS-1A_1_paired_trimmed_paired_merged_contig_100264		[INTERPRO, BLASTED, MAPPED, ANNOTATED]	[INTERPRO, BLASTED, MAPPED, ANNOTATED]				putative ribonuclease H protein	286	P:GO:0090304; F:GO:0003824; F:GO:0046872; F:GO:0097159; F:GO:1901363; C:GO:0043232				P:nucleic acid metabolic process; F:catalytic activity; F:metal ion binding; F:organic cyclic compound binding; F:heterocyclic compound binding; C:intracellular non-membrane-bounded organelle				0.0429272	0	0.198381	0.170878	0.0546748	0.213401	0.0584187	0.14563	0.111826	0.268247	0.50331	0.0617144	0.250759	0.394281	0.117323	0.0879538	0.0294987	0.201016	0.0429272	0	0.0734315	0.0960302	0.0546748	0.0375611	0.0292231	0.0774434	0.0245522	0.0513204	0.117373	0.0617144	0.043522	0.136327	0.0586614
AS-1A_1_paired_trimmed_paired_merged_contig_100265		[INTERPRO, NO-BLAST]	[INTERPRO, NO-BLAST]				---NA---	566									0.0849945	0.155257	0.304324	0.36502	0.104476	0.15339	0.0742678	0.162402	0.188829	0.0623768	0.0572443	0.11133	0.640499	0.372065	0.179344	0.162896	0.179979	0.1763	0.0302066	0.0756395	0.154903	0.105402	0.0616807	0.032309	0.0533474	0.0145298	0.0659863	0.0317144	0.0370168	0.11133	0.17422	0.00511915	0.118993
AS-1A_1_paired_trimmed_paired_merged_contig_100267		[INTERPRO, BLASTED, MAPPED, ANNOTATED]	[INTERPRO, BLASTED, MAPPED, ANNOTATED]				Transposon TX1 uncharacterized 149 kDa protein	433	P:GO:0006278; P:GO:0006281; P:GO:0009737; P:GO:0016311; P:GO:0090305; F:GO:0003729; F:GO:0003964; F:GO:0004518; F:GO:0052866; C:GO:0005634; C:GO:0005737				P:RNA-dependent DNA biosynthetic process; P:DNA repair; P:response to abscisic acid; P:dephosphorylation; P:nucleic acid phosphodiester bond hydrolysis; F:mRNA binding; F:RNA-directed DNA polymerase activity; F:nuclease activity; F:phosphatidylinositol phosphate phosphatase activity; C:nucleus; C:cytoplasm	Vitvi00g04764_t001	Vitvi00g04764		0	0.0927953	0.171935	0.265448	0.0390952	0.281569	0.291512	0.561195	0.236283	0	0.0553524	0.0199051	0.126928	0.219428	0.0585174	0	0.058988	0.0584102	0	0.0927953	0.0885972	0.134792	0.0195548	0.0593679	0.186548	0.271669	0.125507	0	0.030934	0.0199051	0.101692	0.127116	0.0339195
AS-1A_1_paired_trimmed_paired_merged_contig_10027		[INTERPRO, BLASTED, MAPPED, ANNOTATED]	[INTERPRO, BLASTED, MAPPED, ANNOTATED]		0.783407	0.000721701	yrdC domain-containing protein, mitochondrial isoform X1	993	F:GO:0003725	8.04302e-08	0.665291	0.00107549	F:double-stranded RNA binding	Vitvi14g01544_t001	Vitvi14g01544	XP_002273946.1PREDICTED: uncharacterized protein LOC100258286	19.4502	15.0158	15.0747	11.1381	9.56485	18.5864	16.6016	17.2978	16.2254	20.0977	18.2389	15.912	12.9897	13.846	18.2023	14.9809	19.1878	18.3692	0.381764	0.438363	0.752189	2.02192	0.941821	0.735943	0.436177	0.671368	1.21442	1.83048	1.0513	1.03322	1.04553	0.442184	0.75622
AS-1A_1_paired_trimmed_paired_merged_contig_100271		[INTERPRO, NO-BLAST]	[INTERPRO, NO-BLAST]				---NA---	234									0	0.0343422	0.106833	0.211444	0.0701504	0	0.177366	0.144438	0	0	0.167988	0	0.655555	0.345756	0.0716166	0.035833	0.036054	0.0340615	0	0.0343422	0.0630786	0.117527	0.0351932	0	0.0691302	0.144438	0	0	0.0896045	0	0.150168	0.0295202	0.0716166
AS-1A_1_paired_trimmed_paired_merged_contig_100275		[INTERPRO, BLASTED]	[INTERPRO, BLASTED]				hypothetical protein CK203_012777	288									0.185782	0.108849	0.252329	0.823896	0.0867868	0.703975	0.67095	0.872257	0.704188	0.0273837	0.114489	0.0273494	0.498035	0.22163	0.174762	0.551353	0.117864	0.572287	0.0703232	0.0544497	0.125877	0.491893	0.0867868	0.256533	0.419687	0.106792	0.0408453	0.0273837	0.0573477	0.0273494	0.0864396	0.0701923	0.087381
AS-1A_1_paired_trimmed_paired_merged_contig_100279		[INTERPRO, NO-BLAST]	[INTERPRO, NO-BLAST]				---NA---	208									0.057328	0.382821	0.591145	0.726605	0.157838	0.3706	0.323293	0.56379	0.313853	0.140858	0.622404	0.117174	1.22911	0.638911	0.76902	0.320253	0.36823	0.325967	0.0330986	0.216476	0.150538	0.665561	0.0791848	0.0647132	0.107783	0.148214	0.146202	0.140858	0.168658	0.065687	0.446402	0.303759	0.106752
AS-1A_1_paired_trimmed_paired_merged_contig_10028		[INTERPRO, NO-BLAST]	[INTERPRO, NO-BLAST]		0.633016	0.0177323	---NA---	348									2.47662	4.07673	2.85287	1.15809	2.20918	6.00263	5.55637	3.64905	4.25924	1.29791	1.12356	2.05341	1.42275	0.793222	1.50015	1.63782	1.07278	1.29872	0.258943	0.972513	0.874764	0.249506	0.381689	0.462773	1.16767	0.370827	0.563307	0.277829	0.264429	0.317532	0.304825	0.161582	0.0986606
AS-1A_1_paired_trimmed_paired_merged_contig_100280		[INTERPRO, BLASTED]	[INTERPRO, BLASTED]		0.395825		early nodulin-75-like	572		0.00143529	0.375244			Vitvi05g01947_t001	Vitvi05g01947		1.16714	2.0642	3.17198	3.85374	3.59462	1.60412	2.07274	2.28824	4.02835	3.57897	10.3054	8.11736	8.19015	11.5775	7.18711	6.70856	10.6504	7.212	0.54155	0.233834	0.892985	0.221024	0.737285	0.419359	0.571769	0.399786	0.805827	0.849189	0.938508	1.58052	1.04712	3.82339	1.25742
AS-1A_1_paired_trimmed_paired_merged_contig_100286		[INTERPRO, NO-BLAST]	[INTERPRO, NO-BLAST]				---NA---	353									0.102532	0.199949	0.066972	0.358112	0.229505	0.371767	0.165909	0.213289	0.114158	0.179591	0.27563	0.359	0.507499	0.758703	0.429414	0.63882	0.482309	0.610225	0.0650313	0.0749287	0.0384557	0.0337232	0.0794917	0.0868305	0.023961	0.0417691	0.021934	0.119033	0.0795741	0.153919	0.199078	0.0198847	0.109286
AS-1A_1_paired_trimmed_paired_merged_contig_10029	DE	[WS, HWS, HS, INTERPRO, BLASTED, MAPPED, ANNOTATED]	[WS, HWS, HS, INTERPRO, BLASTED, MAPPED, ANNOTATED]		0.872118	4.8123e-06	methylmalonate-semialdehyde dehydrogenase [acylating], mitochondrial-like	701	P:GO:0006210; P:GO:0006574; P:GO:0006979; P:GO:0055114; F:GO:0004491; F:GO:0005507; F:GO:0018478; C:GO:0005739	7.35977e-27	0.872284	0.000169053	P:thymine catabolic process; P:valine catabolic process; P:response to oxidative stress; P:oxidation-reduction process; F:methylmalonate-semialdehyde dehydrogenase (acylating) activity; F:copper ion binding; F:malonate-semialdehyde dehydrogenase (acetylating) activity; C:mitochondrion	Vitvi03g00895_t001	Vitvi03g00895	XP_002266390.1 methylmalonate-semialdehyde dehydrogenase [acylating], mitochondrial	76.587	79.9454	74.0362	66.2957	49.9315	109.27	93.0112	116.989	106.409	98.0341	98.2863	83.681	64.8114	72.2553	121.994	113.224	130.856	132.837	6.08869	4.62154	5.16591	4.22009	4.68771	4.86656	2.99526	6.53285	0.924495	6.89046	5.53346	5.77845	5.36194	3.21295	2.49001
AS-1A_1_paired_trimmed_paired_merged_contig_100296		[INTERPRO, NO-BLAST]	[INTERPRO, NO-BLAST]				---NA---	213									0.0279111	0.0361497	0	0.0807356	0	0.409662	0.157991	0.355172	0.297235	0	0.0774007	0.0818971	0.183936	0.0770099	0.316564	0.197306	0.718704	0.0788248	0.0279111	0.0361497	0	0.0807356	0	0.148081	0.104031	0.245955	0.126096	0	0.0387703	0.0409571	0.133932	0.0386025	0.171994
AS-1A_1_paired_trimmed_paired_merged_contig_1003		[INTERPRO, BLASTED, MAPPED, ANNOTATED]	[INTERPRO, BLASTED, MAPPED, ANNOTATED]				CSC1-like protein At1g32090	914	P:GO:0098655; F:GO:0005227; F:GO:0008381; C:GO:0005794; C:GO:0005886; C:GO:0009506; C:GO:0016021	2.49251e-07	0.620338	0.00121313	P:cation transmembrane transport; F:calcium activated cation channel activity; F:mechanosensitive ion channel activity; C:Golgi apparatus; C:plasma membrane; C:plasmodesma; C:integral component of membrane	Vitvi02g00936_t003	Vitvi02g00936	XP_010664612.1 CSC1-like protein At1g32090 isoform X2	151.417	174.304	197.313	166.073	165.149	162.14	148.458	129.003	146.256	283.315	296.789	269.179	190.945	171.036	275.91	237.347	279.269	220.439	12.4939	5.09908	21.7382	18.0505	20.1533	7.78956	16.9383	5.18343	18.0237	22.2639	41.1038	32.6752	11.524	11.3934	5.61964
AS-1A_1_paired_trimmed_paired_merged_contig_10030		[INTERPRO, BLASTED, MAPPED, ANNOTATED]	[INTERPRO, BLASTED, MAPPED, ANNOTATED]		0.764479	0.00137831	protein WEAK CHLOROPLAST MOVEMENT UNDER BLUE LIGHT 1-like	3222	P:GO:0009903; P:GO:0009904; C:GO:0005829	3.33037e-17	0.766212		P:chloroplast avoidance movement; P:chloroplast accumulation movement; C:cytosol	Vitvi18g00797_t001	Vitvi18g00797	XP_002282770.1 protein WEAK CHLOROPLAST MOVEMENT UNDER BLUE LIGHT 1	28.0014	31.6891	30.583	37.3626	20.5522	41.6803	37.3773	58.8871	45.4778	30.4915	34.44	26.1912	37.2086	33.3888	46.3561	54.3721	51.4337	54.1719	1.65312	4.02187	1.64814	8.7069	2.56988	2.59783	3.3001	0.364602	3.96549	3.44895	0.726575	1.53815	3.1412	5.72343	1.97132
AS-1A_1_paired_trimmed_paired_merged_contig_100308		[INTERPRO, BLASTED, MAPPED, ANNOTATED]	[INTERPRO, BLASTED, MAPPED, ANNOTATED]		0.377438		serine/threonine-protein kinase-like protein CCR4	1220	P:GO:0006468; F:GO:0004672; F:GO:0005524; C:GO:0016021	0.000866596	0.308398		P:protein phosphorylation; F:protein kinase activity; F:ATP binding; C:integral component of membrane	Vitvi18g02075_t001	Vitvi18g02075	XP_002280064.2 serine/threonine-protein kinase-like protein CCR4	87.9647	60.8792	59.393	45.7711	45.999	55.9617	54.4944	45.9863	60.4886	39.3113	38.0396	32.324	33.5857	41.8823	30.3834	31.9152	25.5212	30.2601	11.1705	14.5939	11.8779	9.83423	0.258379	7.2139	1.14617	0.766165	8.37389	0.738113	5.33496	3.51894	4.26775	7.57102	1.80602
AS-1A_1_paired_trimmed_paired_merged_contig_100309		[INTERPRO, NO-BLAST]	[INTERPRO, NO-BLAST]				---NA---	307									0.116189	0.179948	0.106958	0.170022	0.0797445	0.119452	0.406151	0.300624	0.216721	0.230002	0.209842	0.219761	0.803828	0.526559	0.438781	0.628361	0.276425	0.532708	0.0740077	0.0935215	0.0297418	0.0970414	0.047035	0.119452	0.119849	0.0739998	0.177606	0.11694	0.0677072	0.149546	0.369222	0.13284	0.144691
AS-1A_1_paired_trimmed_paired_merged_contig_10031		[INTERPRO, BLASTED, MAPPED, ANNOTATED]	[INTERPRO, BLASTED, MAPPED, ANNOTATED]		0.525233	0.0238006	ACT domain-containing protein ACR12 isoform X2	576	C:GO:0009535; C:GO:0009570				C:chloroplast thylakoid membrane; C:chloroplast stroma	Vitvi13g00924_t001	Vitvi13g00924		11.7643	10.5596	9.53959	6.56959	9.05339	10.3186	8.6983	8.02168	9.20639	0.0307348	0.123257	1.48345	0.15143	0.0421311	0.0290942	0	0.0296099	0.0426145	0.649951	0.118117	1.27881	1.11137	0.564338	1.19726	0.589594	0.495745	0.171914	0.0156115	0.0452081	1.39254	0.033493	0.0236774	0.0290942
AS-1A_1_paired_trimmed_paired_merged_contig_100310		[INTERPRO, NO-BLAST]	[INTERPRO, NO-BLAST]				---NA---	698									0.506237	0.3403	0.452538	0.738039	0.51655	0.72214	0.506142	0.87171	0.729646	0.0673377	0.16131	0.166905	0.222439	0.163256	0.108669	0.264408	0.352059	0.299475	0.214666	0.0698476	0.0516272	0.136465	0.070604	0.125506	0.260945	0.160348	0.246556	0.0512361	0.0485569	0.0483776	0.119001	0.031536	0.0212457
AS-1A_1_paired_trimmed_paired_merged_contig_100312		[INTERPRO, BLASTED]	[INTERPRO, BLASTED]				unnamed protein product, partial	772									0.108423	0.0923784	0.284365	0.0543207	0.0739172	0.064578	0.0974282	0.0973957	0.0522232	0.060883	0.276016	0.192733	0.560643	0.64295	0.174952	0.1628	0.0110785	0.147428	0.0264551	0.0541047	0.0902073	0.00998162	0.0374671	0.064578	0.032452	0.0498044	0.028259	0.0463249	0.117957	0.108978	0.181582	0.10572	0.0670694
AS-1A_1_paired_trimmed_paired_merged_contig_100313		[INTERPRO, NO-BLAST]	[INTERPRO, NO-BLAST]				---NA---	263									0.0677494	0.295094	0.521956	0.100386	0.347656	0.418914	0.160729	0.287863	0.306483	0	0.11921	0.0926698	0.28638	0.09514	0	0	0	0	0.0432736	0.203779	0.0526909	0.0586353	0.0715046	0.171234	0.0853595	0.165828	0.0217633	0	0.0596254	0.0519502	0.155282	0.0562793	0
AS-1A_1_paired_trimmed_paired_merged_contig_100315		[INTERPRO, NO-BLAST]	[INTERPRO, NO-BLAST]				---NA---	842						Vitvi04g00525_t002	Vitvi04g00525	RVX19876.1Two-component response regulator ORR24	0.0637757	0.132019	0.136071	0.192935	0.096827	0.200274	0.150331	0.306777	0.125369	0.018853	0.33892	0.0681274	0.783279	0.413082	0.170002	0.178978	0.261849	0.279164	0.0544903	0.0834012	0.0402553	0.114115	0.0347791	0.0955217	0.0755664	0.109951	0.0116982	0.018853	0.100131	0.0345558	0.148062	0.0644083	0.0102157
AS-1A_1_paired_trimmed_paired_merged_contig_100319		[INTERPRO, BLASTED, MAPPED, ANNOTATED]	[INTERPRO, BLASTED, MAPPED, ANNOTATED]				Transcription initiation factor TFIID subunit 9	510	P:GO:0006352; P:GO:0006413; F:GO:0003743; F:GO:0046982				P:DNA-templated transcription, initiation; P:translational initiation; F:translation initiation factor activity; F:protein heterodimerization activity				0.023314	0.015757	0.0463551	0.138444	0.049009	0.103093	0.0824227	0.0980362	0.0815972	0.0537623	0.0621308	0.199645	0.192063	0.290251	0.446257	0.625262	0.432958	0.5455	0.023314	0.015757	0.0266174	0.092591	0.049009	0.0324561	0.0592052	0.0277092	0.0588586	0.0333717	0.0397751	0.052499	0.0516405	0.0821078	0.0775111
AS-1A_1_paired_trimmed_paired_merged_contig_10032	DE	[INTERPRO, BLASTED, MAPPED, ANNOTATED]	[HWS, HS, INTERPRO, BLASTED, MAPPED, ANNOTATED]		0.671869	5.84661e-05	ACT domain-containing protein ACR12 isoform X2	871	C:GO:0009535; C:GO:0009570	4.01506e-37	0.892522	2.82023e-10	C:chloroplast thylakoid membrane; C:chloroplast stroma	Vitvi13g00924_t001	Vitvi13g00924		57.7118	56.5761	53.9037	39.1516	37.9446	65.4523	63.1607	67.4387	61.1384	62.6364	54.7625	55.0182	28.5087	24.3789	60.9911	56.3266	67.2986	69.5476	3.43649	4.7767	4.19387	6.5787	3.29185	2.00502	3.76297	1.68309	3.66572	5.26018	4.46418	1.51218	2.86125	2.75903	1.31725
AS-1A_1_paired_trimmed_paired_merged_contig_100325		[INTERPRO, NO-BLAST]	[INTERPRO, NO-BLAST]				---NA---	340									0.176713	0.65774	0.734472	0.978185	0.0505688	0.0986144	0.270708	0.269589	0.122369	0.162518	0.771202	0	0.661747	0.581557	0.172789	0.171258	0.200262	0.191273	0.0456041	0.350457	0.557275	0.978185	0.0505688	0.0493128	0.0496275	0.136024	0.0647699	0.129094	0.184233	0	0.16	0.297514	0.107677
AS-1A_1_paired_trimmed_paired_merged_contig_100327		[INTERPRO, BLASTED]	[INTERPRO, BLASTED]				Large ribosomal RNA subunit accumulation protein YCED-like 2, chloroplastic	212						Vitvi01g01345_t003	Vitvi01g01345		0	0.453286	0.546839	0.499832	0.11431	0.494033	0.276255	0.31699	0.458791	0.149518	2.09923	0.15309	2.6551	4.18241	0.198656	0.15858	0	0.153379	0	0.400044	0.28575	0.263533	0.063983	0.130252	0.0398973	0.259511	0.136657	0.0991002	0.164829	0.0975534	0.570903	0.389891	0.0399169
AS-1A_1_paired_trimmed_paired_merged_contig_100328		[INTERPRO, NO-BLAST]	[INTERPRO, NO-BLAST]				---NA---	707									0.0168417	0.0225585	0.0353592	0.106468	0.0471618	0.263632	0.0828374	0.153693	0.0687732	0.100017	0.361166	0.0615376	0.913069	0.558652	0.155172	0.164686	0.240226	0.107622	0.00972375	0.0225585	0.0208775	0.0170569	0.0129126	0.1229	0.0119636	0.0428493	0.00183639	0.0328729	0.127593	0.0323692	0.22309	0.0629902	0.0525601
AS-1A_1_paired_trimmed_paired_merged_contig_10033	DE	[INTERPRO, BLASTED, MAPPED, ANNOTATED]	[HWS, HS, INTERPRO, BLASTED, MAPPED, ANNOTATED]		0.499747	0.0490216	ACT domain-containing protein ACR12-like	688	C:GO:0009535; C:GO:0009570	4.81633e-27	0.870384	6.43302e-07	C:chloroplast thylakoid membrane; C:chloroplast stroma	Vitvi13g00924_t001	Vitvi13g00924		30.0551	25.359	25.8425	20.8729	18.1328	31.1198	27.8608	30.0269	28.5757	53.545	42.5777	34.9672	24.8267	20.5773	40.463	37.8968	45.6478	44.8178	2.25649	1.71739	1.47488	4.79881	1.33592	0.125728	1.0827	0.645307	0.587562	5.23525	2.70991	3.00504	0.525663	1.21379	2.27053
AS-1A_1_paired_trimmed_paired_merged_contig_100331		[INTERPRO, BLASTED]	[INTERPRO, BLASTED]				hypothetical protein CK203_075145	505		2.10304e-11	0.383983			Vitvi06g01734_t001	Vitvi06g01734		0.308347	0.109816	0.0168634	0.294818	0.0650107	0.0697956	0	0.0163076	0.0303803	1.60349	1.74139	0.381766	1.67079	1.37121	0.416088	0.366541	0.38647	0.541009	0.0482345	0.0167273	0.0168634	0.0921337	0.0326147	0.0349833	0	0.0163076	0.0303803	0.368674	0.344323	0.033767	0.356083	0.178414	0.129366
AS-1A_1_paired_trimmed_paired_merged_contig_100332		[INTERPRO, BLASTED]	[INTERPRO, BLASTED]		0.399365		PREDICTED: uncharacterized protein LOC100267406	505						Vitvi06g01734_t001	Vitvi06g01734		2.70907	1.5287	1.30145	1.53041	0.996182	0.453116	0.565016	0.514513	0.703081	1.30298	1.78574	0.862914	1.67421	1.3369	0.767098	0.646774	0.319875	0.538465	0.393427	0.484586	0.386104	0.379528	0.27081	0.148304	0.205002	0.144826	0.0386261	0.33064	0.0940095	0.150157	0.204743	0.0940122	0.0889471
AS-1A_1_paired_trimmed_paired_merged_contig_100337		[INTERPRO, NO-BLAST]	[INTERPRO, NO-BLAST]				---NA---	237									0.100698	0.30181	0.381358	0.345283	0.368332	0.521676	0.178111	0.353763	0.337386	0	0	0.0332347	0	0.0695489	0	0	0	0	0.0713572	0.10342	0.191631	0.181331	0.261193	0.20337	0.129688	0.0726413	0.0800906	0	0	0.0332347	0	0.0348422	0
AS-1A_1_paired_trimmed_paired_merged_contig_100338		[INTERPRO, NO-BLAST]	[INTERPRO, NO-BLAST]				---NA---	261									0.11679	0.0918962	0.0300272	0.0973893	0.0918335	0.761346	0.64603	1.20697	0.505144	0	0	0.0978043	0.129698	0.128584	0.451666	0.0961593	0.129995	0.127016	0.089118	0.0529204	0.0300272	0.00334046	0.0519224	0.141448	0.256238	0.675039	0.198164	0	0	0.0586782	0.0883193	0.087016	0.0328181
AS-1A_1_paired_trimmed_paired_merged_contig_100339		[INTERPRO, BLASTED, MAPPED, ANNOTATED]	[INTERPRO, BLASTED, MAPPED, ANNOTATED]				Pentatricopeptide repeat-containing protein	450	F:GO:0008270				F:zinc ion binding	Vitvi18g02350_t001	Vitvi18g02350	XP_002269754.2 pentatricopeptide repeat-containing protein At1g71420	0.504289	0.665066	0.906445	1.21903	1.5672	0.654559	0.830993	0.76251	0.662464	0.517832	0.176723	0.420179	0.844539	0.665244	0.243165	0.16815	0.358788	0.295416	0.0954609	0.176098	0.169824	0.295471	0.449897	0.158519	0.300058	0.0721595	0.0523201	0.207748	0.0423697	0.165894	0.147795	0.0344892	0.0184001
AS-1A_1_paired_trimmed_paired_merged_contig_10034		[INTERPRO, BLASTED, MAPPED, ANNOTATED]	[INTERPRO, BLASTED, MAPPED, ANNOTATED]				Metal-nicotianamine transporter YSL3	218	P:GO:0010039; P:GO:0033214; P:GO:0048316; P:GO:0055085; F:GO:0051980; C:GO:0005886; C:GO:0016021	1.53255e-09	0.599615		P:response to iron ion; P:siderophore-dependent iron import into cell; P:seed development; P:transmembrane transport; F:iron-nicotianamine transmembrane transporter activity; C:plasma membrane; C:integral component of membrane	Vitvi16g01371_t001	Vitvi16g01371	XP_002274166.1 metal-nicotianamine transporter YSL3	0.0272709	0	0	1.22049	0.0752991	0.0769011	0	0.0385009	0	12.1523	11.6905	8.97949	10.0642	9.8994	18.2659	20.1204	20.3622	25.5225	0.0272709	0	0	1.16643	0.0377762	0.038455	0	0.0385009	0	2.94335	1.45714	2.46703	1.25133	1.49167	1.30371
AS-1A_1_paired_trimmed_paired_merged_contig_100342		[INTERPRO, NO-BLAST]	[INTERPRO, NO-BLAST]				---NA---	309									0.232754	0.306042	0.287263	0.328062	0.660958	0.53836	0.834559	0.407693	0.233917	0.611145	0.331223	0.299883	0.362044	0.306448	0.981628	1.13567	0.192461	0.317771	0.0940035	0.0409637	0.0196656	0.0467879	0.0967256	0.274765	0.252743	0.126316	0.0395518	0.0855026	0.130469	0.0266378	0.0416851	0.176333	0.14467
AS-1A_1_paired_trimmed_paired_merged_contig_100343		[INTERPRO, BLASTED, MAPPED, ANNOTATED]	[INTERPRO, BLASTED, MAPPED, ANNOTATED]				DnaJ protein-like	665	F:GO:0005515				F:protein binding				0.0358623	0.154796	0.193622	1.19351	0.370909	0.180563	0.138674	0.501362	0.195296	0.023871	0.109198	0.109454	0.29698	0.379982	0.126511	0.151288	0.229455	0.29196	0.0207053	0.0326144	0.0279615	0.898355	0.120624	0.0623877	0.0456852	0.107664	0.0154892	0.023871	0.00325436	0.0733363	0.131313	0.042652	0.0332112
AS-1A_1_paired_trimmed_paired_merged_contig_100347		[INTERPRO, NO-BLAST]	[INTERPRO, NO-BLAST]				---NA---	590		2.25129e-58	0.616037	2.02718e-05		Vitvi12g00234_t001	Vitvi12g00234	XP_002278663.1 acyl-coenzyme A oxidase 3, peroxisomal	0.0610273	0.226828	0.432341	0.666866	0.275586	0.436621	0.343324	0.42685	0.299241	0.154009	0.252785	0.181801	1.8954	1.89975	0.185975	0.239786	0.172742	0.0135091	0.026128	0.0521981	0.196618	0.502238	0.142614	0.0388431	0.155803	0.131814	0.0454059	0.0644859	0.135616	0.0551194	0.240393	0.144059	0.0760818
AS-1A_1_paired_trimmed_paired_merged_contig_100349		[INTERPRO, BLASTED, MAPPED, ANNOTATED]	[INTERPRO, BLASTED, MAPPED, ANNOTATED]				Transposon Ty3-I Gag-Pol polyprotein	373	P:GO:0015074; P:GO:0090502; F:GO:0003676; F:GO:0004523				P:DNA integration; P:RNA phosphodiester bond hydrolysis, endonucleolytic; F:nucleic acid binding; F:RNA-DNA hybrid ribonuclease activity	Vitvi09g04367_t001	Vitvi09g04367	RVW63860.1Retrovirus-related Pol polyprotein from transposon 297	0.0639368	0.193569	0.131099	0.148607	0.0446731	0.0944954	0.0455847	0.0893124	0.111542	0.0735088	0.309017	0	0.276724	0.587044	0	0	0.0911821	0.0427367	0.0369142	0.134625	0.0740486	0.148607	0.0446731	0.0473634	0.0455847	0.0215803	0.0590396	0.0456289	0.119907	0	0.0472245	0.0733976	0
AS-1A_1_paired_trimmed_paired_merged_contig_10035		[INTERPRO, BLASTED, MAPPED, ANNOTATED]	[INTERPRO, BLASTED, MAPPED, ANNOTATED]		0.755985	0.00209868	T-complex protein 1 subunit gamma	1422	P:GO:0006457; F:GO:0005524; F:GO:0051082; C:GO:0005832	0.000137613	0.433583		P:protein folding; F:ATP binding; F:unfolded protein binding; C:chaperonin-containing T-complex	Vitvi17g00797_t001	Vitvi17g00797	XP_002282991.1 T-complex protein 1 subunit gamma	15.8545	19.6378	18.0268	33.2411	26.4787	24.5364	22.1777	27.6096	23.2416	20.3242	18.0153	22.2608	26.4244	22.6648	27.2571	25.6563	28.2987	27.1644	1.86861	0.764826	0.989394	4.27671	2.90414	0.859918	0.563408	0.32919	1.60929	2.89678	0.542803	4.15157	1.68317	0.614594	0.8217
AS-1A_1_paired_trimmed_paired_merged_contig_100351		[INTERPRO, BLASTED, MAPPED, ANNOTATED]	[INTERPRO, BLASTED, MAPPED, ANNOTATED]				putative ribonuclease H protein	405	P:GO:0006278; P:GO:0006355; P:GO:0010150; P:GO:0042742; P:GO:0043666; P:GO:0050832; P:GO:0070417; P:GO:0106167; P:GO:1900367; F:GO:0003700; F:GO:0003964; F:GO:0005516; F:GO:0019888; F:GO:0043565; C:GO:0000159; C:GO:0005634				P:RNA-dependent DNA biosynthetic process; P:regulation of transcription, DNA-templated; P:leaf senescence; P:defense response to bacterium; P:regulation of phosphoprotein phosphatase activity; P:defense response to fungus; P:cellular response to cold; P:extracellular ATP signaling; P:positive regulation of defense response to insect; F:DNA-binding transcription factor activity; F:RNA-directed DNA…	Vitvi13g01101_t001	Vitvi13g01101		0.0738737	0.256288	0.536576	0.640775	0.145966	0.380948	0.24869	0.267769	0.140611	0.0241139	0.498018	0.0648623	1.02419	0.734645	0.208116	0.207874	0.126049	0.164257	0.0555344	0.201954	0.334995	0.390914	0.0747408	0.318858	0.0724829	0.0733308	0.0223624	0.0241139	0.0721933	0.0377457	0.169192	0.280508	0.0750362
AS-1A_1_paired_trimmed_paired_merged_contig_100354		[INTERPRO, BLASTED, MAPPED, ANNOTATED]	[INTERPRO, BLASTED, MAPPED, ANNOTATED]				protein RKD5 isoform X1	458	P:GO:0016192; P:GO:0018344; F:GO:0017137; C:GO:0005634; C:GO:0005829; C:GO:0005968				P:vesicle-mediated transport; P:protein geranylgeranylation; F:Rab GTPase binding; C:nucleus; C:cytosol; C:Rab-protein geranylgeranyltransferase complex	Vitvi04g04452_t001	Vitvi04g04452	XP_019074769.1 protein RKD5	0.104614	0.0348228	0	0.743693	0.594316	0	0.0185623	0.0359623	0.139701	0.0863181	0.0906159	0.314424	0.337066	0.210995	0	0.0369619	0.073971	0.158944	0.0424031	0.0348228	0	0.199924	0.0848695	0	0.0185623	0.0359623	0.0700254	0.0456006	0.0488614	0.234885	0.059381	0.0491588	0
AS-1A_1_paired_trimmed_paired_merged_contig_100356		[INTERPRO, NO-BLAST]	[INTERPRO, NO-BLAST]				---NA---	231									0	0.139153	0.174822	0.0372223	0.0721345	0.560674	0.107853	0.579396	0.249395	0.0341407	0.239479	0.0681959	0.209177	0	0	0.21823	0.110069	0.144918	0	0.139153	0.123713	0.0372223	0.0721345	0.0625535	0.061544	0.0396182	0.145607	0.0341407	0.0853702	0.0681959	0.00806224	0	0
AS-1A_1_paired_trimmed_paired_merged_contig_10036		[INTERPRO, BLASTED, MAPPED, ANNOTATED]	[INTERPRO, BLASTED, MAPPED, ANNOTATED]		0.350208		AP-3 complex subunit delta	985	P:GO:0006623; P:GO:0006896; C:GO:0005794; C:GO:0010008; C:GO:0030123	0.00171184	0.451546		P:protein targeting to vacuole; P:Golgi to vacuole transport; C:Golgi apparatus; C:endosome membrane; C:AP-3 adaptor complex	Vitvi17g00298_t001	Vitvi17g00298	XP_010663613.1 AP-3 complex subunit delta isoform X2	6.72307	6.66175	6.75449	8.45034	5.38492	8.4136	7.66976	8.93787	7.54554	9.86511	6.7531	6.19166	9.56422	8.50858	9.68994	10.1121	8.67463	9.94482	0.541792	0.512913	0.803929	2.11321	0.331839	0.222016	0.200882	0.398012	0.28884	1.01818	0.502645	0.404128	0.32724	1.55311	0.812949
AS-1A_1_paired_trimmed_paired_merged_contig_100361		[INTERPRO, NO-BLAST]	[INTERPRO, NO-BLAST]				---NA---	202									0.355876	0.314627	0.522311	1.07198	0.210164	0.735562	0.541285	0.991073	0.405553	1.09004	1.22	0.124329	0.715206	2.10649	1.04112	0.996384	1.05151	1.33988	0.0829769	0.144603	0.172091	0.230273	0.112131	0.310319	0.368492	0.135752	0.16822	0.47423	0.410185	0.0739943	0.113351	0.486401	0.230202
AS-1A_1_paired_trimmed_paired_merged_contig_100362		[INTERPRO, BLASTED, MAPPED, ANNOTATED]	[INTERPRO, BLASTED, MAPPED, ANNOTATED]				Retrovirus-related Pol polyprotein from transposon TNT 1-94	478	P:GO:0015074; F:GO:0003676; F:GO:0008270				P:DNA integration; F:nucleic acid binding; F:zinc ion binding	Vitvi02g04205_t001	Vitvi02g04205		0.0248748	0.0504356	0.142528	0.120864	0.05229	0.0575396	0.0355713	0.103703	0.068257	0.0989936	0.445885	0	2.03807	1.49793	0.087845	0.0706648	0.159921	0.140947	0.0248748	0.0504356	0.142528	0.0417631	0.05229	0.0575396	0.0355713	0.0788447	0.0180998	0.0989936	0.133003	0	0.302191	0.33754	0.087845
AS-1A_1_paired_trimmed_paired_merged_contig_100363		[INTERPRO, BLASTED, MAPPED, ANNOTATED]	[INTERPRO, BLASTED, MAPPED, ANNOTATED]				Retrovirus-related Pol polyprotein from transposon TNT 1-94	471	P:GO:0015074; F:GO:0003676; F:GO:0008270				P:DNA integration; F:nucleic acid binding; F:zinc ion binding	Vitvi02g04205_t001	Vitvi02g04205		0.115171	0.0341234	0.0904036	0.19697	0.0353781	0.11194	0.161698	0.195613	0.188771	0.0997913	0.48872	0.0354603	0.602322	0.78746	0.142947	0.318339	0.504946	0.351955	0.04426	0.0341234	0.0904036	0.0143372	0.0353781	0.0353568	0.0937935	0.0367517	0.0459563	0.0759296	0.137154	0.0178157	0.156591	0.132241	0.0642202
AS-1A_1_paired_trimmed_paired_merged_contig_100365		[INTERPRO, BLASTED]	[INTERPRO, BLASTED]				hypothetical protein VITISV_016011	214									0.0835806	0.185323	0.189455	0.648194	0.525956	0.484034	0.118077	0.42679	0.346793	0.0741786	0.0759275	0.184033	0.0724601	0.110996	0.0391549	0.116908	0	0.148979	0.0534598	0.075037	0.0982893	0.28558	0.2324	0.0671765	0.0678558	0.190677	0.180027	0.0741786	0.0381051	0.184033	0.0362471	0.0643004	0.0391549
AS-1A_1_paired_trimmed_paired_merged_contig_100367		[INTERPRO, BLASTED, MAPPED, ANNOTATED]	[INTERPRO, BLASTED, MAPPED, ANNOTATED]		0.18502		Cellulose synthase-like protein D3	1579	P:GO:0009833; P:GO:0030244; P:GO:0071555; P:GO:0097502; F:GO:0016760; F:GO:0047517; F:GO:0051753; C:GO:0005802; C:GO:0005886; C:GO:0016021	7.03876e-49	0.703073	0.00226621	P:plant-type primary cell wall biogenesis; P:cellulose biosynthetic process; P:cell wall organization; P:mannosylation; F:cellulose synthase (UDP-forming) activity; F:1,4-beta-D-xylan synthase activity; F:mannan synthase activity; C:trans-Golgi network; C:plasma membrane; C:integral component of membrane	Vitvi16g00137_t001	Vitvi16g00137	XP_002274896.1 cellulose synthase-like protein D3	0.132847	0.782531	0.724992	0.870312	0.40244	0.098274	0.159131	0.322905	0.191694	0.31503	0.915274	0.177936	2.6713	2.06453	0.0743642	0.0419633	0.0803862	0.201233	0.0633421	0.441407	0.36608	0.50539	0.160658	0.0241642	0.0561073	0.0434995	0.0493456	0.0765226	0.185499	0.128409	0.296056	0.186678	0.0382864
AS-1A_1_paired_trimmed_paired_merged_contig_10037		[INTERPRO, BLASTED, MAPPED, ANNOTATED]	[INTERPRO, BLASTED, MAPPED, ANNOTATED]		0.330147		ethylene-responsive transcription factor ERF118-like	339	P:GO:0006355; F:GO:0003677; F:GO:0003700; C:GO:0005634	2.93835e-13	0.762907	4.00077e-06	P:regulation of transcription, DNA-templated; F:DNA binding; F:DNA-binding transcription factor activity; C:nucleus	Vitvi17g00329_t001	Vitvi17g00329	XP_019082229.1 ethylene-responsive transcription factor ERF118	7.52516	7.9224	8.17652	16.4097	11.3099	11.9026	9.59033	10.231	9.75091	6.06571	6.37139	5.75496	13.8554	13.219	12.2694	13.0662	9.79753	8.0979	1.4439	0.961915	2.33821	4.28886	1.10269	0.309679	0.985415	0.389196	0.820819	0.653612	0.505281	1.54878	0.965081	1.56808	0.823345
AS-1A_1_paired_trimmed_paired_merged_contig_100375		[INTERPRO, NO-BLAST]	[INTERPRO, NO-BLAST]				---NA---	587									0.0715545	0.406951	0.63606	0.429521	0.0550257	0.223101	0.213826	0.171716	0.262695	0.154537	0.929424	0.162637	1.3036	0.78023	0.100328	0.0425231	0.333103	0.251801	0.0479135	0.230121	0.31017	0.250652	0.0275545	0.0922215	0.150615	0.066537	0.0393857	0.0296123	0.1302	0.140689	0.270755	0.24989	0.0140736
AS-1A_1_paired_trimmed_paired_merged_contig_100378		[INTERPRO, BLASTED, MAPPED, ANNOTATED]	[INTERPRO, BLASTED, MAPPED, ANNOTATED]				putative ribonuclease H protein	353	P:GO:0009059; P:GO:0010467; P:GO:0016070; P:GO:0044271; F:GO:0003676; F:GO:0016740				P:macromolecule biosynthetic process; P:gene expression; P:RNA metabolic process; P:cellular nitrogen compound biosynthetic process; F:nucleic acid binding; F:transferase activity				0.0506212	0.249717	0.209797	0.534186	0.110744	0.0710297	0.0481674	0.119683	0.137689	0.0449694	0.257954	0.0892535	0.410047	0.319996	0.16678	0.0946265	0.0720279	0.114401	0.0322661	0.138419	0.0850641	0.15435	0.110744	0.0407717	0.0481674	0.119683	0.0816846	0.0449694	0.124735	0.0892535	0.101715	0.116325	0.0626565
AS-1A_1_paired_trimmed_paired_merged_contig_10038		[INTERPRO, BLASTED, MAPPED, ANNOTATED]	[INTERPRO, BLASTED, MAPPED, ANNOTATED]		0.330521		F-box protein At1g67340	4470	F:GO:0005515; C:GO:0016021	7.81082e-06	0.564899		F:protein binding; C:integral component of membrane	Vitvi01g01650_t001	Vitvi01g01650	XP_002271442.1 F-box protein At1g67340	7.12451	8.13355	9.06491	9.9104	10.2567	6.83605	7.10435	8.56168	7.89341	5.331	7.95024	5.91222	8.08681	7.35113	4.76916	5.84414	5.78565	6.18385	0.231051	0.417148	0.595964	2.11177	0.721653	0.372372	0.716425	0.395043	0.884404	0.230179	0.528094	0.739177	0.856845	0.630265	0.415955
AS-1A_1_paired_trimmed_paired_merged_contig_100384		[INTERPRO, BLASTED, MAPPED, ANNOTATED]	[INTERPRO, BLASTED, MAPPED, ANNOTATED]				Protein DOG1-like 4	1718	P:GO:0006351; F:GO:0043565	3.62549e-28	0.70556		P:transcription, DNA-templated; F:sequence-specific DNA binding	Vitvi08g00668_t001	Vitvi08g00668	XP_002263705.1 protein DOG1-like 4	0.0140671	0.111799	0.324386	0.469894	0.103107	0.0195162	0.0391069	0.0292603	0.0372428	0.0893116	1.13421	0.0469519	1.85873	1.49639	0.0146318	0.135094	0.00982146	0.0338977	0.00812374	0.0844283	0.173128	0.319945	0.0518247	0.00975923	0.0101392	0.0170392	0.018668	0.0170869	0.524304	0.0327721	0.629945	0.207482	0.0146318
AS-1A_1_paired_trimmed_paired_merged_contig_100385		[INTERPRO, BLASTED, MAPPED, ANNOTATED]	[INTERPRO, BLASTED, MAPPED, ANNOTATED]				hypothetical protein VITISV_023578	575	P:GO:0006468; F:GO:0004672; F:GO:0005524; C:GO:0016021				P:protein phosphorylation; F:protein kinase activity; F:ATP binding; C:integral component of membrane	Vitvi07g00934_t001	Vitvi07g00934		0.0726517	0.0267822	0	0.0275431	0.0856445	0.0291556	0.04374	0.0290173	0.112364	0.2979	0.266249	0.163019	0.313258	0.560286	0.190161	0.101365	0.147904	0.127707	0.0352126	0.0267822	0	0.0275431	0.0429664	0.0145794	0.04374	0.0145122	0.0130767	0.0466617	0.0765303	0.0759331	0.0848336	0.116647	0.0383474
AS-1A_1_paired_trimmed_paired_merged_contig_100386		[INTERPRO, NO-BLAST]	[INTERPRO, NO-BLAST]				---NA---	393									0.624216	0.459012	0.307688	0.541036	1.10972	1.50992	0.704255	0.788594	1.31518	0.284919	0.0196415	0.400427	0.501479	0.242867	0.643234	0.572063	0.756237	0.732239	0.182033	0.230781	0.0286124	0.0673397	0.390394	0.404475	0.207409	0.111417	0.188416	0.113042	0.0196415	0.102648	0.169187	0.0903531	0.135285
AS-1A_1_paired_trimmed_paired_merged_contig_10039		[INTERPRO, BLASTED]	[INTERPRO, BLASTED]		0.720453		VQ motif-containing protein 4	1704		8.46197e-15	0.741486			Vitvi10g02257_t001	Vitvi10g02257		33.7359	33.2312	37.656	35.2851	37.9399	21.6563	26.4928	22.7444	24.894	48.8625	41.0954	38.3017	37.707	39.8097	29.1924	31.6802	26.1731	31.5185	3.6605	1.36748	1.52637	3.1623	1.10884	1.29228	2.4161	0.51802	0.680733	3.01205	1.295	1.25034	3.10114	1.93839	1.25563
AS-1A_1_paired_trimmed_paired_merged_contig_100390		[INTERPRO, NO-BLAST]	[INTERPRO, NO-BLAST]				---NA---	672									0.124804	0.259892	0.272187	0.748068	0.584682	0.572458	0.398421	0.845622	0.486574	0.169575	0.25079	0.238597	0.33654	0.202794	0.3129	0.348573	0.466978	0.482153	0.0603814	0.102172	0.0984367	0.490852	0.28651	0.0960622	0.0628674	0.105826	0.094868	0.0470766	0.0524291	0.0348458	0.0735186	0.0442238	0.0442846
AS-1A_1_paired_trimmed_paired_merged_contig_100396		[INTERPRO, NO-BLAST]	[INTERPRO, NO-BLAST]				---NA---	217									0.055685	0.217548	0.305167	0.308653	0.261746	0.161753	0.116445	0.0778765	0.262345	0.0731531	0.595493	0.360699	1.24545	0.944641	0.270931	0.308331	0.116635	0.192936	0.032158	0.108848	0.145048	0.0969417	0.0923474	0.0458735	0.0669177	0.0778765	0.102644	0.0731531	0.0991074	0.246692	0.181062	0.36364	0.10178
AS-1A_1_paired_trimmed_paired_merged_contig_100398		[INTERPRO, BLASTED]	[INTERPRO, BLASTED]				phosphoribosylformylglycinamidine cyclo-ligase, chloroplastic	479						Vitvi07g00389_t001	Vitvi07g00389	CBI36923.3unnamed protein product, partial	2.562	2.10989	1.9452	3.35265	1.81667	2.56986	1.85434	2.14409	2.78955	2.21245	1.44667	1.34332	2.55019	2.29118	1.3713	1.4849	1.48619	1.63925	0.35396	0.882861	0.485462	0.579849	0.541636	0.80512	0.219049	0.175419	0.923598	0.619065	0.0505696	0.395637	0.440838	0.235593	0.0578563
AS-1A_1_paired_trimmed_paired_merged_contig_100399		[INTERPRO, BLASTED, MAPPED]	[INTERPRO, BLASTED, MAPPED]				uncharacterized LOC107909689	272	P:GO:0090376; C:GO:0016020; C:GO:0016021				P:seed trichome differentiation; C:membrane; C:integral component of membrane	Vitvi17g00874_t001	Vitvi17g00874		0.770971	0.379462	0.324798	0.819373	0.210706	0.786412	0.924864	1.99736	1.19728	1.04123	1.26831	0.736539	1.45938	1.53105	3.06265	3.05836	2.06027	2.35534	0.113904	0.0811558	0.103294	0.293655	0.0240567	0.157221	0.334733	0.170922	0.135827	0.176733	0.44805	0.140247	0.275941	0.223369	0.236748
AS-1A_1_paired_trimmed_paired_merged_contig_1004	DE	[INTERPRO, BLASTED, MAPPED, ANNOTATED]	[HWS, HS, INTERPRO, BLASTED, MAPPED, ANNOTATED]				60S ribosomal protein L7-2-like	337	P:GO:0000463; F:GO:0003723; F:GO:0003735	1.58458e-20	0.83717	7.69684e-07	P:maturation of LSU-rRNA from tricistronic rRNA transcript (SSU-rRNA, 5.8S rRNA, LSU-rRNA); F:RNA binding; F:structural constituent of ribosome	Vitvi09g01927_t006	Vitvi09g01927	XP_003632932.1 60S ribosomal protein L7-2	2.82788	3.0242	3.10146	4.4948	3.41348	3.84295	3.78161	3.44563	3.10182	5.18586	3.74275	3.30817	9.41375	12.4	5.4436	3.84697	5.72094	5.48918	0.270334	0.362078	0.499169	0.679108	0.176999	0.827087	0.586763	0.22233	0.350965	0.468424	0.31286	0.447082	1.72498	1.21655	0.517045
AS-1A_1_paired_trimmed_paired_merged_contig_10040	DE	[INTERPRO, BLASTED, MAPPED, ANNOTATED]	[WS, HWS, HS, INTERPRO, BLASTED, MAPPED, ANNOTATED]		0.381404		transmembrane protein 56-B	1707	C:GO:0016021	3.79758e-26	0.868731	0.00159501	C:integral component of membrane	Vitvi10g01325_t001	Vitvi10g01325	XP_010655931.1 transmembrane protein 56	13.9283	9.99587	10.2105	11.5685	9.18901	10.1934	10.0107	10.8303	10.8866	26.0674	19.0426	16.7838	14.7409	15.0972	18.1441	15.5039	18.9418	16.4297	1.70078	0.294102	0.964499	0.945309	1.23075	0.281031	0.375036	0.275166	0.153366	0.762239	0.4108	1.18667	0.744502	0.700362	0.492432
AS-1A_1_paired_trimmed_paired_merged_contig_100401		[INTERPRO, BLASTED, MAPPED, ANNOTATED]	[INTERPRO, BLASTED, MAPPED, ANNOTATED]				Retrovirus-related Pol polyprotein from transposon RE1	397	P:GO:0015074; F:GO:0003676				P:DNA integration; F:nucleic acid binding	Vitvi09g04046_t001	Vitvi09g04046	CAN78644.1hypothetical protein VITISV_031743	0.65182	0.552916	0.410132	1.85746	1.43637	1.01049	0.546959	1.15844	1.01191	0.328078	0.404713	0.365645	1.22216	1.22657	0.191266	0.170365	0.406017	0.293641	0.153665	0.235529	0.0617597	1.26994	0.309724	0.224511	0.0366373	0.087101	0.13169	0.0963424	0.0318602	0.233827	0.398194	0.032147	0.0741696
AS-1A_1_paired_trimmed_paired_merged_contig_100402		[INTERPRO, BLASTED, MAPPED, ANNOTATED]	[INTERPRO, BLASTED, MAPPED, ANNOTATED]				Retrovirus-related Pol polyprotein from transposon RE1	329	P:GO:0015074; F:GO:0003676				P:DNA integration; F:nucleic acid binding	Vitvi09g04046_t001	Vitvi09g04046	CAN78644.1hypothetical protein VITISV_031743	0.308471	0.146554	0.427656	0.504102	0.402921	0.217708	0.228797	0.914603	0.641763	0.209678	0.226661	0.101531	0.48941	0.743901	0.0509943	0.127257	0.284138	0.147937	0.0604343	0.146554	0.246584	0.259415	0.178503	0.148529	0.192598	0.276237	0.0602162	0.108346	0.121601	0.0510103	0.0870656	0.0952326	0.0254972
AS-1A_1_paired_trimmed_paired_merged_contig_100407		[INTERPRO, BLASTED, MAPPED, ANNOTATED]	[INTERPRO, BLASTED, MAPPED, ANNOTATED]				putative ribonuclease H protein	398	P:GO:0006298; F:GO:0005524; F:GO:0016887; F:GO:0030983; C:GO:0005794; C:GO:0016020; C:GO:0032300				P:mismatch repair; F:ATP binding; F:ATPase activity; F:mismatched DNA binding; C:Golgi apparatus; C:membrane; C:mismatch repair complex				0.13495	0.0605734	0.163626	0.511111	0.064133	0.217451	0.335242	0.401559	0.282929	0.0843655	0.141628	0.231995	0.404408	0.471532	0.254134	0.27439	0.149379	0.287024	0.0862561	0.0605734	0.0230201	0.101004	0.0374178	0.0924499	0.0743947	0.169745	0.0792457	0.0520902	0.0194737	0.119696	0.0535164	0.0883379	0.0639139
AS-1A_1_paired_trimmed_paired_merged_contig_100410		[INTERPRO, NO-BLAST]	[INTERPRO, NO-BLAST]				---NA---	1202									0.0594558	0.0328685	0.0468533	0.0982682	0.0195137	0.186421	0.132468	0.180162	0.0942105	0.147419	0.247795	0.0327647	0.706324	0.403356	0.34328	0.297762	0.120009	0.293593	0.0312017	0.0175913	0.0367419	0.0279983	0.0195137	0.0112559	0.0494733	0.0490902	0.0060721	0.0168377	0.015142	0.0327647	0.0601889	0.108033	0.0257495
AS-1A_1_paired_trimmed_paired_merged_contig_10042		[INTERPRO, NO-BLAST]	[INTERPRO, NO-BLAST]		0.552797	0.000872241	---NA---	264									4.80861	6.38927	6.89863	5.65346	10.3966	9.63715	8.66251	7.0585	7.81203	0	0.0323083	1.83794	0.0597775	0.0323437	0	0.0945494	0	0.0322042	0.304704	1.74196	0.666554	0.248263	1.52388	0.658299	1.39043	0.245068	0.762666	0	0.0323083	1.59381	0.0597775	0.0323437	0
AS-1A_1_paired_trimmed_paired_merged_contig_100420		[INTERPRO, BLASTED, MAPPED, ANNOTATED]	[INTERPRO, BLASTED, MAPPED, ANNOTATED]				ATP-dependent RNA helicase SUV3, mitochondrial	292	P:GO:0000965; P:GO:0006401; P:GO:0044030; F:GO:0003724; C:GO:0005634; C:GO:0045025				P:mitochondrial RNA 3'-end processing; P:RNA catabolic process; P:regulation of DNA methylation; F:RNA helicase activity; C:nucleus; C:mitochondrial degradosome	Vitvi05g00534_t001	Vitvi05g00534	XP_010649942.1 ATP-dependent RNA helicase SUV3, mitochondrial	0.781389	1.0262	0.941125	1.55504	1.3114	1.24527	1.26164	1.29077	1.0516	1.02842	1.01988	0.905844	1.23733	1.7812	1.18166	0.973553	1.6275	1.53323	0.173479	0.0842755	0.0334168	0.42818	0.316373	0.108374	0.156701	0.281044	0.0554362	0.398436	0.231807	0.318246	0.17835	0.237639	0.31954
AS-1A_1_paired_trimmed_paired_merged_contig_100423		[INTERPRO, BLASTED, MAPPED, ANNOTATED]	[INTERPRO, BLASTED, MAPPED, ANNOTATED]				Transposon TX1 uncharacterized 149 kDa protein	386	P:GO:0006281; P:GO:0006886; P:GO:0006888; P:GO:0009846; P:GO:0009860; P:GO:0009865; P:GO:0035024; P:GO:0090305; P:GO:0090630; F:GO:0003677; F:GO:0004386; F:GO:0004519; F:GO:0005096; F:GO:0005524; F:GO:0017048; C:GO:0005938; C:GO:0016021; C:GO:0016324; C:GO:0030127; C:GO:0070382; C:GO:0090406				P:DNA repair; P:intracellular protein transport; P:endoplasmic reticulum to Golgi vesicle-mediated transport; P:pollen germination; P:pollen tube growth; P:pollen tube adhesion; P:negative regulation of Rho protein signal transduction; P:nucleic acid phosphodiester bond hydrolysis; P:activation of GTPase activity; F:DNA binding; F:helicase activity; F:endonuclease activity; F:GTPase activator act…				0.0159031	0.226946	0.216355	0.260073	0.146461	0.0905545	0.0868757	0.0648232	0.0612891	0.0917267	0.460189	0.0408115	0.662997	0.290181	0	0.173131	0.0660413	0.196299	0.0159031	0.105132	0.134617	0.0613286	0.05158	0.045441	0.0868757	0.037664	0.0344617	0.0465919	0.056791	0.0408115	0.221039	0.086796	0
AS-1A_1_paired_trimmed_paired_merged_contig_10043		[INTERPRO, NO-BLAST]	[INTERPRO, NO-BLAST]				---NA---	263		5.59184e-06	0.534105	0.0094901					0	0.030321	0.0898902	1.04809	0.061407	0.0348592	0.0312024	0	0	6.69573	4.77713	7.32218	4.5309	3.46295	10.8801	10.5947	5.20025	7.34335	0	0.030321	0.0516154	0.99945	0.0307499	0.0348592	0.0312024	0	0	0.391406	1.12494	1.24063	0.930215	0.38663	1.87505
AS-1A_1_paired_trimmed_paired_merged_contig_100430		[INTERPRO, BLASTED]	[INTERPRO, BLASTED]				hypothetical protein VITISV_010045	275						Vitvi03g04449_t001	Vitvi03g04449		0.0432368	0.0584441	0.0619347	0.182657	0	0.064085	0.0614002	0.180828	0.0581665	0.0573563	0.208272	0.114569	0.613206	0.29882	0.0613039	0.121258	0.0306787	0.148782	0.0432368	0.0584441	0.0619347	0.108424	0	0.032121	0.0307023	0.103745	0.029156	0.0573563	0.109707	0.114569	0.0831016	0.0869193	0.0306536
AS-1A_1_paired_trimmed_paired_merged_contig_100431		[INTERPRO, NO-BLAST]	[INTERPRO, NO-BLAST]				---NA---	315									0	0	0	0.0282592	0.0272911	0	0	0	0	0.174409	0.153378	0.13275	0.933556	0.906077	0.400141	0.556424	0.618846	0.502641	0	0	0	0.0282592	0.0272911	0	0	0	0	0.108026	0.115175	0.0246901	0.213741	0.132134	0.159037
AS-1A_1_paired_trimmed_paired_merged_contig_100433		[INTERPRO, NO-BLAST]	[INTERPRO, NO-BLAST]				---NA---	403									0.0593464	0.136248	0.100208	0.373335	0.0426635	0.0209812	0.0414585	0	0	0	0.281512	0.0218986	0.533873	0.482048	0	0.0624738	0	0	0.0593464	0.0696248	0.0709126	0.373335	0.0426635	0.0209812	0.0207389	0	0	0	0.137992	0.0218986	0.0926598	0.0556049	0
AS-1A_1_paired_trimmed_paired_merged_contig_100434		[INTERPRO, NO-BLAST]	[INTERPRO, NO-BLAST]				---NA---	214									0.0279399	0.336237	0.0397945	0.151188	0	0.161375	0.392027	0.276389	0.349891	0.295295	0.0797138	0.077082	0.121311	0.0399006	0.275754	0.11627	0.436828	0.606334	0.0279399	0.193629	0.0397945	0.0973504	0	0.103959	0.21825	0.276389	0.178124	0.194918	0.0797138	0.0386579	0.121311	0.0399006	0.079151
AS-1A_1_paired_trimmed_paired_merged_contig_100437		[INTERPRO, BLASTED, MAPPED, ANNOTATED]	[INTERPRO, BLASTED, MAPPED, ANNOTATED]				putative pentatricopeptide repeat-containing protein At1g56570	362	P:GO:0009451; C:GO:0043231				P:RNA modification; C:intracellular membrane-bounded organelle	Vitvi14g00071_t001	Vitvi14g00071	XP_002277327.1 putative pentatricopeptide repeat-containing protein At1g56570	0.363644	0.553955	0.684512	1.57865	0.853858	0.798653	0.530041	0.671014	0.528314	0.439157	0.51808	0.302115	1.48342	1.72014	0.487209	0.183855	0.516654	0.524554	0.111589	0.37366	0.347328	0.468486	0.55013	0.209194	0.306687	0.191185	0.150401	0.172543	0.111818	0.0453583	0.170736	0.582604	0.183632
AS-1A_1_paired_trimmed_paired_merged_contig_100438		[INTERPRO, BLASTED, MAPPED, ANNOTATED]	[INTERPRO, BLASTED, MAPPED, ANNOTATED]				Transposon TX1 uncharacterized 149 kDa protein	451	P:GO:0006278; F:GO:0003964; C:GO:0016021				P:RNA-dependent DNA biosynthetic process; F:RNA-directed DNA polymerase activity; C:integral component of membrane	Vitvi11g04168_t001	Vitvi11g04168		0.0940657	0.0890917	0.109643	0.27844	0	0.173755	0.0188504	0.202612	0.0538849	0.0351978	0.219545	0	0.872784	0.519782	0.0936458	0.110819	0.170194	0.167304	0.0465174	0.0890917	0.0549126	0.16528	0	0.0591245	0.0188504	0.10231	0.0319675	0.0351978	0.0902694	0	0.0700132	0.0573753	0.0496769
AS-1A_1_paired_trimmed_paired_merged_contig_10044		[INTERPRO, BLASTED, MAPPED, ANNOTATED]	[INTERPRO, BLASTED, MAPPED, ANNOTATED]		0.390579		GTPase-activating protein GYP7	847	P:GO:0006886; P:GO:0090630; F:GO:0005096; F:GO:0017137; C:GO:0016021	7.04463e-05	0.432975		P:intracellular protein transport; P:activation of GTPase activity; F:GTPase activator activity; F:Rab GTPase binding; C:integral component of membrane	Vitvi16g01366_t001	Vitvi16g01366	XP_002273689.1 small G protein signaling modulator 2 isoform X2	27.9414	27.4569	32.7497	31.5781	31.7531	35.4361	30.5084	33.8121	33.3144	36.1988	25.4882	31.5919	25.1534	24.3815	35.106	34.0683	34.2745	34.0332	1.40544	1.13103	1.77779	1.95889	1.24159	2.92823	0.7166	0.317434	2.1408	2.00165	3.60627	1.3625	2.13797	2.64496	3.60022
AS-1A_1_paired_trimmed_paired_merged_contig_100442		[INTERPRO, NO-BLAST]	[INTERPRO, NO-BLAST]				---NA---	204									0.0871757	0	0.119852	0.293196	0.357593	0.32728	0.287667	0.863952	0.479852	0.250384	0.0418107	0.360436	0.369206	0.158293	0.371298	0.454073	0	0.319331	0.0871757	0	0.0676964	0.169569	0.108672	0.215259	0.0437264	0.262094	0.078964	0.135182	0.0418107	0.171618	0.200193	0.0377908	0.256895
AS-1A_1_paired_trimmed_paired_merged_contig_10045		[INTERPRO, BLASTED, MAPPED, ANNOTATED]	[INTERPRO, BLASTED, MAPPED, ANNOTATED]		0.502712	0.00135534	ureide permease 1 isoform X1	929	P:GO:0015720; P:GO:1903791; F:GO:0005274; F:GO:0015505; C:GO:0016021	1.10945e-08	0.669907	0.00013121	P:allantoin transport; P:uracil transmembrane transport; F:allantoin:proton symporter activity; F:uracil:cation symporter activity; C:integral component of membrane	Vitvi01g00048_t001	Vitvi01g00048	XP_010649662.1 ureide permease 1 isoform X1	5.47526	6.13238	6.02447	6.07235	2.50996	6.88045	6.71143	9.47815	6.56442	9.0684	14.4183	6.98793	9.67527	7.70377	16.078	12.6186	13.4257	10.5189	0.758807	1.59234	1.29553	1.16593	0.734325	1.15456	0.89256	1.04676	1.26934	1.01476	1.94902	0.394105	0.629626	0.171479	1.06167
AS-1A_1_paired_trimmed_paired_merged_contig_100454		[INTERPRO, NO-BLAST]	[INTERPRO, NO-BLAST]				---NA---	213									0.620482	0.635484	0.842419	0.831425	0.299715	0.608742	0.665218	0.664005	0.501946	0	0	0.225362	0	0	0	0	0	0	0.110009	0.250743	0.123757	0.390606	0.180505	0.0186835	0.134747	0.201614	0.398811	0	0	0.168353	0	0	0
AS-1A_1_paired_trimmed_paired_merged_contig_100455		[INTERPRO, NO-BLAST]	[INTERPRO, NO-BLAST]				---NA---	213									0.367706	0.637483	0.560582	0.671035	0.196902	0.323578	0.195131	0.157672	0.489582	0.306457	0.339805	0.581023	1.31434	0.542986	0.710776	1.32924	0.758394	0.774766	0.0745087	0.264524	0.256943	0.0551836	0.0831954	0.141918	0.103833	0.10515	0.12892	0.182303	0.0617003	0.184893	0.0936943	0.218913	0.179828
AS-1A_1_paired_trimmed_paired_merged_contig_100457		[INTERPRO, NO-BLAST]	[INTERPRO, NO-BLAST]				---NA---	419									0.173198	0.280466	0.194454	1.08421	0.468185	0.203804	0.119626	0.298239	0.238308	0.385504	0.267125	0.291822	0.512831	0.277638	0.160837	0.359582	0.100676	0.270612	0.0753944	0.146847	0.024734	0.0961495	0.0767413	0.0362802	0.059841	0.0667671	0.12405	0.0525705	0.0460203	0.137122	0.0738888	0.137222	0.0204307
AS-1A_1_paired_trimmed_paired_merged_contig_10046		[INTERPRO, BLASTED, MAPPED, ANNOTATED]	[INTERPRO, BLASTED, MAPPED, ANNOTATED]				ureide permease 1-like isoform X1	293	P:GO:0015720; P:GO:1903791; F:GO:0005274; F:GO:0015505; C:GO:0016021	1.15456e-06	0.577284	0.00056235	P:allantoin transport; P:uracil transmembrane transport; F:allantoin:proton symporter activity; F:uracil:cation symporter activity; C:integral component of membrane	Vitvi01g00048_t003	Vitvi01g00048	XP_010649662.1 ureide permease 1 isoform X1	0	0.163414	0	0.60762	0.0827089	0	0	0	0.0283806	8.25248	13.3995	4.95233	7.9062	7.07118	13.0663	8.68827	10.9951	8.11648	0	0.126066	0	0.60762	0.0462948	0	0	0	0.0283806	1.20805	1.45447	1.527	0.176139	0.531584	0.96333
AS-1A_1_paired_trimmed_paired_merged_contig_100460		[INTERPRO, NO-BLAST]	[INTERPRO, NO-BLAST]				---NA---	211									0	0.266599	0.387989	0.487878	0	0.040073	0.0402917	0.0390301	0.0363556	0	1.24384	0	3.23817	2.8151	0	0	0	0.0785572	0	0.266599	0.202022	0.487878	0	0.040073	0.0402917	0.0390301	0.0363556	0	0.409634	0	0.5859	0.261692	0
AS-1A_1_paired_trimmed_paired_merged_contig_100461		[INTERPRO, BLASTED, MAPPED, ANNOTATED]	[INTERPRO, BLASTED, MAPPED, ANNOTATED]				probable glycosyltransferase STELLO2	222	F:GO:0016740; C:GO:0016021				F:transferase activity; C:integral component of membrane	Vitvi08g01914_t001	Vitvi08g01914	XP_002284060.1 probable glycosyltransferase STELLO2	0.0267796	0.0361985	0	0.214017	0	0.0380874	0.0377635	0.0378072	0.0345542	0	0.150033	0	0.613031	0.403268	0	0	0	0	0.0267796	0.0361985	0	0.214017	0	0.0380874	0.0377635	0.0378072	0.0345542	0	0.102404	0	0.174075	0.0432274	0
AS-1A_1_paired_trimmed_paired_merged_contig_100463		[INTERPRO, NO-BLAST]	[INTERPRO, NO-BLAST]				---NA---	202						Vitvi08g04345_t001	Vitvi08g04345	RVW97249.1hypothetical protein CK203_025867	0.358751	0.0394773	0.240793	0.0784024	0.252722	0.438301	0.418531	0.661236	0.113926	0.0780841	0.0844493	0.124329	0.277214	0.43867	0.0414809	0.289891	0.084105	0.288809	0.156521	0.0394773	0.0061804	0.0784024	0.147448	0.189328	0.222273	0.0797433	0.113926	0.0780841	0.0844493	0.0739943	0.216163	0.204045	0.0414809
AS-1A_1_paired_trimmed_paired_merged_contig_100465		[INTERPRO, BLASTED]	[INTERPRO, BLASTED]				PREDICTED: uncharacterized protein LOC104879038	479						Vitvi11g00002_t001	Vitvi11g00002		0.213786	0.181351	0.259261	0.443859	0.0358943	0.33737	0.244781	0.470444	0.313755	0.29994	0.225217	0.215407	0.508716	0.527365	0.280804	0.209086	0.584822	0.404226	0.111068	0.0159457	0.114199	0.21383	0.0358943	0.173297	0.0196276	0.130522	0.132238	0.0567451	0.130703	0.0672534	0.0779293	0.0586288	0.125859
AS-1A_1_paired_trimmed_paired_merged_contig_100467		[INTERPRO, NO-BLAST]	[INTERPRO, NO-BLAST]				---NA---	344									0.175071	0.371897	0.381351	0.544826	0.210519	0.274463	0.292619	0.192766	0.137544	0.154095	0.162196	0.149971	0.906764	0.535518	0.317638	0.268316	0.370088	0.479124	0.0672528	0.183324	0.156846	0.317975	0.106256	0.0442531	0.184032	0.126449	0.0773386	0.0544096	0.0602513	0.0468232	0.278541	0.132133	0.135238
AS-1A_1_paired_trimmed_paired_merged_contig_100469		[INTERPRO, NO-BLAST]	[INTERPRO, NO-BLAST]				---NA---	239									1.67105	0.890304	0.761927	0.305148	0.20272	1.05799	0.347559	0.593751	0.578307	0.51218	0.436414	0.211889	0.0692223	0.263243	0.317631	0.210925	0.283436	0.355728	0.59732	0.0864489	0.345291	0.195319	0.101513	0.282227	0.123449	0.15203	0.130141	0.136801	0.081428	0.00723074	0.0347214	0.263243	0.162043
AS-1A_1_paired_trimmed_paired_merged_contig_10047		[INTERPRO, BLASTED, MAPPED, ANNOTATED]	[INTERPRO, BLASTED, MAPPED, ANNOTATED]		0.520156	0.00363992	ureide permease 1-like isoform X1	293	P:GO:0015720; P:GO:1903791; F:GO:0005274; F:GO:0015505; C:GO:0016021	8.41338e-06	0.542985	0.00011252	P:allantoin transport; P:uracil transmembrane transport; F:allantoin:proton symporter activity; F:uracil:cation symporter activity; C:integral component of membrane	Vitvi01g00048_t003	Vitvi01g00048	XP_010649662.1 ureide permease 1 isoform X1	10.3513	9.66228	11.2448	7.76593	5.09456	11.0359	9.59906	13.2331	8.40896	5.93922	8.94588	3.8704	5.10283	3.50826	7.12028	5.1869	5.74593	3.80961	0.246703	1.84939	1.1634	2.04333	1.2037	1.76596	0.597388	1.80198	0.999548	0.834912	1.46712	0.590394	0.583735	0.093897	0.995767
AS-1A_1_paired_trimmed_paired_merged_contig_100478		[INTERPRO, BLASTED, MAPPED, ANNOTATED]	[INTERPRO, BLASTED, MAPPED, ANNOTATED]		0.0979135	0.00546515	fasciclin-like arabinogalactan protein 19	1050	C:GO:0016021	4.15217e-06	0.545595		C:integral component of membrane	Vitvi11g01522_t001	Vitvi11g01522		0.552606	0.256309	0.584688	0.926107	0.904592	0.465551	0.328816	0.407595	0.335018	1.54547	3.39455	1.0067	2.88153	2.60236	1.66929	1.27212	0.995623	1.19604	0.169401	0.0181664	0.191586	0.13041	0.10826	0.0965147	0.117842	0.10984	0.0917538	0.324449	0.468095	0.115749	1.39259	0.29262	0.331941
AS-1A_1_paired_trimmed_paired_merged_contig_10048		[INTERPRO, BLASTED, MAPPED, ANNOTATED]	[INTERPRO, BLASTED, MAPPED, ANNOTATED]		0.562388	0.0114455	protein CROWDED NUCLEI 4 isoform X2	257	P:GO:0006997; C:GO:0005634	9.82636e-31	0.844516		P:nucleus organization; C:nucleus	Vitvi15g04538_t001	Vitvi15g04538	XP_019074120.1 protein CROWDED NUCLEI 4 isoform X3	11.6352	11.3624	9.47956	12.967	9.40882	14.387	13.1731	16.2917	13.4339	18.0486	13.7118	15.4445	15.5876	13.8265	33.6193	33.1463	27.3927	31.0062	1.01781	0.622209	0.705674	1.7027	1.49889	0.298215	0.28612	0.508361	1.51114	1.71454	1.92576	1.34306	0.784171	2.3326	3.0848
AS-1A_1_paired_trimmed_paired_merged_contig_100480		[INTERPRO, NO-BLAST]	[INTERPRO, NO-BLAST]				---NA---	250									0.0237803	0.0964328	0.0967608	1.20954	0.435568	0.448155	0.337464	0.768477	0.32765	0	0.102353	0.0945195	0.0315625	0.0656125	0.201902	0.0989805	0.0682213	0.229106	0.0237803	0.0964328	0.0543648	0.810371	0.196272	0.0270593	0.149342	0.0867599	0.092135	0	0.102353	0.0945195	0.0315625	0.0328893	0.116108
AS-1A_1_paired_trimmed_paired_merged_contig_100484		[INTERPRO, NO-BLAST]	[INTERPRO, NO-BLAST]				---NA---	320									0.0371032	0.0251127	0.0489818	0.778996	0.380147	0.222062	0.184865	0.758169	0.295778	0	0.0248655	0.0492289	0.473082	0.294915	0.0262437	0.15686	0.186258	0.157403	0.0214216	0.0251127	0.0489818	0.658968	0.150091	0.106421	0.0954888	0.206687	0.139775	0	0.0248655	0.0492289	0.24444	0.294915	0.0262437
AS-1A_1_paired_trimmed_paired_merged_contig_100485		[INTERPRO, BLASTED]	[INTERPRO, BLASTED]				unnamed protein product, partial	351									0.239021	0.407572	0.143639	0.653249	0.428917	0.148597	0.285435	0.261879	0.413794	0	0.0243002	0.0673216	0.0934856	0.0224057	0	0	0.0484486	0	0.0189712	0.139662	0.111831	0.299486	0.117097	0.0835471	0.039269	0.0234299	0.105218	0	0.0243002	0.0673216	0.0272271	0.0224057	0
AS-1A_1_paired_trimmed_paired_merged_contig_10049		[INTERPRO, BLASTED, MAPPED, ANNOTATED]	[INTERPRO, BLASTED, MAPPED, ANNOTATED]		0.692591		protein CROWDED NUCLEI 4 isoform X2	729	P:GO:0006997; C:GO:0005634	2.80877e-06	0.571854		P:nucleus organization; C:nucleus	Vitvi15g04538_t002	Vitvi15g04538	XP_003635406.1 protein CROWDED NUCLEI 4 isoform X2	17.496	18.8872	16.0882	18.6522	17.9822	23.3575	22.8432	27.1291	24.1426	2.04028	1.72332	5.32887	1.65897	1.29617	3.11772	3.22221	3.74018	3.04936	0.77551	0.525801	1.53592	2.69689	1.54702	0.815655	1.25344	0.323615	0.611669	0.363836	0.105807	2.73942	0.0657985	0.0959927	0.100402
AS-1A_1_paired_trimmed_paired_merged_contig_100490		[INTERPRO, NO-BLAST]	[INTERPRO, NO-BLAST]				---NA---	344									0.121123	0.18537	0.591762	0.509548	0.209799	0.0245797	0.0737982	0.147213	0.0967995	0.251703	1.22985	0.197323	1.58699	1.09675	0.122665	0.292063	0.172734	0.333002	0.05193	0.0626287	0.340969	0.0922544	0.101703	0.0245797	0.0428069	0.112615	0.0967995	0.0599725	0.31356	0.0518885	0.144945	0.295823	0.0651088
AS-1A_1_paired_trimmed_paired_merged_contig_100491		[INTERPRO, NO-BLAST]	[INTERPRO, NO-BLAST]				---NA---	271									0.0892409	0.148267	0.358379	0.475045	0.17689	0	0.0919335	0.0311793	0.153593	0	0.915337	0.0969344	0.35559	0.469758	0.0618387	0.154785	0.155657	0.148226	0.0369986	0.148267	0.182584	0.342341	0.100013	0	0.05246	0.0311793	0.153593	0	0.140303	0.0564096	0.0480629	0.227243	0.0618387
AS-1A_1_paired_trimmed_paired_merged_contig_100492		[INTERPRO, BLASTED, MAPPED, ANNOTATED]	[INTERPRO, BLASTED, MAPPED, ANNOTATED]		0.512427	0.011212	aldehyde dehydrogenase family 3 member F1	663	P:GO:0006081; P:GO:0055114; F:GO:0004028; C:GO:0016021	4.59525e-09	0.675776		P:cellular aldehyde metabolic process; P:oxidation-reduction process; F:3-chloroallyl aldehyde dehydrogenase activity; C:integral component of membrane	Vitvi04g01402_t001	Vitvi04g01402	XP_002273358.2 aldehyde dehydrogenase family 3 member F1	33.2251	18.8473	19.9174	12.9356	8.31551	13.8312	11.7452	7.54794	15.9912	33.0304	27.7249	16.6207	21.3593	28.5061	15.9756	13.2603	22.0813	14.835	8.51891	7.54521	5.57262	2.4867	0.536269	4.67142	1.79389	0.267705	5.52451	2.82366	3.48167	1.91136	3.16371	7.07425	0.31516
AS-1A_1_paired_trimmed_paired_merged_contig_100494		[INTERPRO, BLASTED, MAPPED, ANNOTATED]	[INTERPRO, BLASTED, MAPPED, ANNOTATED]				Heparan-alpha-glucosaminide N-acetyltransferase	371	F:GO:0016740; C:GO:0016021				F:transferase activity; C:integral component of membrane				0.0159783	0.147833	0.175184	0.339722	0.126445	0.158747	0.205919	0.248187	0.0448276	0	0.5163	0.1365	0.5777	0.467181	0.0904427	0.246307	0.365716	0.0876451	0.0159783	0.0540247	0.023652	0.100444	0.126445	0.0994367	0.173133	0.0242093	0.0448276	0	0.116638	0.00465808	0.0921485	0.221616	0.0452214
AS-1A_1_paired_trimmed_paired_merged_contig_100496		[INTERPRO, NO-BLAST]	[INTERPRO, NO-BLAST]				---NA---	640									0.0744198	0.0375727	0.148412	0.288967	0.117216	0.187586	0.0793331	0.117624	0.0759729	0.0768728	0.0266543	0	0.527736	0.199092	0	0	0.14653	0.0395181	0.0525476	0.0217485	0.0916588	0.0682849	0.0253715	0.0675219	0.0460174	0.0602037	0.00202863	0.0555774	0.0266543	0	0.0368668	0.103612	0
AS-1A_1_paired_trimmed_paired_merged_contig_100497		[INTERPRO, NO-BLAST]	[INTERPRO, NO-BLAST]				---NA---	462									0.039861	0.208596	0.42372	0.434224	0.162415	0.12807	0	0.0546234	0.121868	0.0211388	0.191109	0.0681959	0.640118	0.431672	0	0.182179	0.128473	0.0713086	0.039861	0.183315	0.140107	0.348932	0.0968197	0.0708643	0	0.0314666	0.034134	0.0211388	0.012603	0.0681959	0.0398295	0.135586	0
AS-1A_1_paired_trimmed_paired_merged_contig_100498		[INTERPRO, NO-BLAST]	[INTERPRO, NO-BLAST]				---NA---	425									0.140004	0.310369	0.224102	0.814903	0.3574	0.602045	0.296721	0.548826	0.484773	0.335207	0.526376	0.17951	1.81992	1.88099	0.41571	0.3741	0.498687	0.626108	0.0869793	0.230575	0.0944356	0.296848	0.192223	0.263533	0.0917765	0.137087	0.190472	0.170855	0.0913381	0.0938312	0.342583	0.155947	0.0583144
AS-1A_1_paired_trimmed_paired_merged_contig_1005		[INTERPRO, BLASTED, MAPPED, ANNOTATED]	[INTERPRO, BLASTED, MAPPED, ANNOTATED]		0.458783		60S ribosomal protein L7-2-like	647	P:GO:0000463; F:GO:0003723; F:GO:0003735	4.53377e-05	0.46124		P:maturation of LSU-rRNA from tricistronic rRNA transcript (SSU-rRNA, 5.8S rRNA, LSU-rRNA); F:RNA binding; F:structural constituent of ribosome	Vitvi09g01927_t006	Vitvi09g01927	XP_003632932.1 60S ribosomal protein L7-2	26.8769	22.6957	14.9632	19.9833	16.9724	24.8797	25.1353	26.7319	26.426	13.4022	9.69481	9.65864	9.75939	9.30912	11.9314	11.4157	12.4804	12.0235	2.88805	1.26067	2.57049	2.22004	1.26083	2.19509	1.39439	1.30292	2.0572	1.28487	0.342582	1.85426	1.1081	0.483285	0.206979
AS-1A_1_paired_trimmed_paired_merged_contig_10050		[INTERPRO, BLASTED, MAPPED, ANNOTATED]	[INTERPRO, BLASTED, MAPPED, ANNOTATED]				calcium load-activated calcium channel-like	1333	P:GO:0032469; P:GO:0070588; F:GO:0005262; C:GO:0005783; C:GO:0030176	4.28258e-11	0.705888	7.17035e-06	P:endoplasmic reticulum calcium ion homeostasis; P:calcium ion transmembrane transport; F:calcium channel activity; C:endoplasmic reticulum; C:integral component of endoplasmic reticulum membrane	Vitvi08g01766_t001	Vitvi08g01766	RVW81460.1Calcium load-activated calcium channel	41.5535	45.7293	40.6085	46.3443	51.7428	43.9196	43.6732	50.0704	45.6163	53.7815	48.5872	56.2202	32.7321	29.9069	52.2068	60.6883	50.6165	54.2948	6.21795	6.02142	5.02307	5.50341	4.63718	1.31143	6.20305	1.82052	0.687045	4.4871	6.03924	2.49077	1.91098	2.33579	2.93161
AS-1A_1_paired_trimmed_paired_merged_contig_100508		[INTERPRO, NO-BLAST]	[INTERPRO, NO-BLAST]				---NA---	291		2.61441e-56	0.741394						0.143615	0.911307	1.05216	0.520402	0.115493	0.0605615	0.11483	0.0861792	0.195727	0.0818259	3.274	0.173317	3.34755	2.59525	0.376028	0.201503	0.407763	0.198272	0.090466	0.911307	0.516783	0.475257	0.0787097	0.0303549	0.0574419	0.000660994	0.076687	0.0818259	0.294114	0.0509794	0.334576	0.498966	0.0284538
AS-1A_1_paired_trimmed_paired_merged_contig_10051		[INTERPRO, BLASTED, MAPPED, ANNOTATED]	[INTERPRO, BLASTED, MAPPED, ANNOTATED]				glycolipid transfer protein 1	825	P:GO:0120009; P:GO:1902389; F:GO:1902387; F:GO:1902388; C:GO:0005829; C:GO:0005886	5.68625e-07	0.544247		P:intermembrane lipid transfer; P:ceramide 1-phosphate transport; F:ceramide 1-phosphate binding; F:ceramide 1-phosphate transfer activity; C:cytosol; C:plasma membrane	Vitvi05g00779_t002	Vitvi05g00779	XP_002285321.1 glycolipid transfer protein 1	115.076	118.165	92.6727	113.618	125.562	99.3975	101.346	111.542	106.621	142.146	93.0409	104.093	98.7313	77.3047	93.5422	81.1892	95.4984	87.6736	2.61349	14.9689	8.69605	7.03328	10.0482	7.69795	8.58897	4.41184	12.954	1.88265	7.74596	8.24335	12.0739	7.24636	4.13742
AS-1A_1_paired_trimmed_paired_merged_contig_100510		[INTERPRO, NO-BLAST]	[INTERPRO, NO-BLAST]				---NA---	749									0.12061	0.2424	0.207656	0.34209	0.156153	0.138321	0.323646	0.368364	0.254504	0.265302	0.202491	0.177289	0.181617	0.26222	0.247447	0.538101	1.0768	0.526516	0.028415	0.058729	0.0526654	0.0655514	0.0439458	0.0891078	0.00883228	0.0516585	0.105123	0.0472359	0.0547898	0.037562	0.0165535	0.085232	0.041059
AS-1A_1_paired_trimmed_paired_merged_contig_100512		[INTERPRO, BLASTED, MAPPED, ANNOTATED]	[INTERPRO, BLASTED, MAPPED, ANNOTATED]				limonoid UDP-glucosyltransferase	653	F:GO:0035251	6.14499e-07	0.420189		F:UDP-glucosyltransferase activity	Vitvi03g00569_t001	Vitvi03g00569	XP_002274256.1 limonoid UDP-glucosyltransferase	0.164041	0.15764	0.171142	0.319639	0.17873	0.0127244	0.0893261	0.128222	0.0509939	2.81462	1.26907	0.214467	0.514889	0.293102	0.0259707	0.166193	0.117876	0.0507674	0.107268	0.0332137	0.11745	0.234641	0.0712978	0.0127244	0.0560264	0.0515716	0.0509939	1.571	0.555834	0.0880814	0.310632	0.149203	0.0259707
AS-1A_1_paired_trimmed_paired_merged_contig_100518		[INTERPRO, BLASTED, MAPPED, ANNOTATED]	[INTERPRO, BLASTED, MAPPED, ANNOTATED]				Pyrophosphate-energized vacuolar membrane proton pump	606	P:GO:0007018; F:GO:0003777; F:GO:0003779; F:GO:0005524; F:GO:0008017; F:GO:0016740; C:GO:0016020; C:GO:0016459				P:microtubule-based movement; F:microtubule motor activity; F:actin binding; F:ATP binding; F:microtubule binding; F:transferase activity; C:membrane; C:myosin complex	Vitvi18g04434_t001	Vitvi18g04434	RVW62572.1Kinesin-like protein KIN-10B	0.0590305	0.0397825	0	0.150226	0.0791041	0.085344	0.138828	0.0556799	0.0791871	0.201748	0.359879	0.167678	0.993604	1.44122	0.430881	0.6489	0.840224	0.667761	0.0377571	0.0397825	0	0.080278	0.0447253	0.0236954	0.0503865	0.036908	0.0396926	0.0768252	0.0273812	0.066054	0.199899	0.0672663	0.154664
AS-1A_1_paired_trimmed_paired_merged_contig_10052		[INTERPRO, BLASTED, MAPPED, ANNOTATED]	[INTERPRO, BLASTED, MAPPED, ANNOTATED]		0.595381	0.00582656	calcium-dependent protein kinase 26	2470	P:GO:0018105; P:GO:0035556; P:GO:0046777; F:GO:0004683; F:GO:0005509; F:GO:0005516; F:GO:0005524; F:GO:0009931; C:GO:0005634; C:GO:0005737	8.05792e-05	0.424177		P:peptidyl-serine phosphorylation; P:intracellular signal transduction; P:protein autophosphorylation; F:calmodulin-dependent protein kinase activity; F:calcium ion binding; F:calmodulin binding; F:ATP binding; F:calcium-dependent protein serine/threonine kinase activity; C:nucleus; C:cytoplasm	Vitvi03g00249_t001	Vitvi03g00249	XP_002282994.1 calcium-dependent protein kinase 26 isoform X2	42.0378	59.8926	38.4114	55.5403	39.9817	56.3991	54.4596	73.9405	57.9744	44.5345	51.2299	37.67	52.5653	41.9739	53.1402	50.0305	63.4165	55.8428	1.86144	1.05858	3.84033	6.31601	4.50812	6.59599	3.65838	2.45538	7.10087	2.05612	0.947624	4.7738	2.85001	6.06146	1.25025
AS-1A_1_paired_trimmed_paired_merged_contig_100520		[INTERPRO, BLASTED, MAPPED, ANNOTATED]	[INTERPRO, BLASTED, MAPPED, ANNOTATED]				serine/threonine-protein kinase ATR isoform X2	511	F:GO:0016740				F:transferase activity	Vitvi03g00190_t001	Vitvi03g00190	XP_002278409.2 serine/threonine-protein kinase ATR isoform X1	0.0116342	0.0150683	0	0.0968255	0.0168233	0.0165468	0.0665483	0	0.016273	0.0926998	0.172507	0.135338	0.58304	0.858672	0.494417	0.359323	0.281739	0.473105	0.0116342	0.0150683	0	0.0538186	0.0168233	0.0165468	0.0665483	0	0.016273	0.0706926	0.0926228	0.11045	0.206815	0.285554	0.0300096
AS-1A_1_paired_trimmed_paired_merged_contig_100521		[INTERPRO, BLASTED, MAPPED, ANNOTATED]	[INTERPRO, BLASTED, MAPPED, ANNOTATED]		0.162036		hypothetical protein VITISV_005617	1442	P:GO:0055114; F:GO:0016491; C:GO:0016021				P:oxidation-reduction process; F:oxidoreductase activity; C:integral component of membrane				0.12488	0.442775	0.598519	0.887062	0.335819	0.119338	0.0927743	0.15674	0.191699	0	0.00551801	0.0736409	0.0225649	0.0110185	0.0175019	0.0174444	0.058931	0.0169505	0.04308	0.298092	0.292457	0.737409	0.0344461	0.0378462	0.0115535	0.0208394	0.0431398	0	0.00551801	0.0425745	0.0113511	0.0110185	0.0100648
AS-1A_1_paired_trimmed_paired_merged_contig_100525		[INTERPRO, BLASTED]	[INTERPRO, BLASTED]				uncharacterized protein LOC117907265	1263						Vitvi18g02551_t001	Vitvi18g02551		0.0241754	0.131726	0.0924531	0.291635	0.174506	0.0823614	0.0400135	0.0662045	0.0759456	0.0907968	0.595327	0.0771882	0.49275	0.374291	0.0533922	0.0400847	0.0402626	0.0644511	0.0184124	0.0200648	0.0549141	0.233065	0.139027	0.0235119	0.0229947	0.0479909	0.0380653	0.0489345	0.147529	0.0432712	0.0425647	0.0570921	0.0266975
AS-1A_1_paired_trimmed_paired_merged_contig_100526		[INTERPRO, NO-BLAST]	[INTERPRO, NO-BLAST]				---NA---	836		1.12368e-22	0.505339	0.00401836					0.143118	0.163118	0.311558	0.619771	0.298447	0.280029	0.342226	0.53189	0.292369	0.187974	0.628268	0.0399564	1.58019	1.63248	0.161131	0.230032	0.386431	0.267951	0.0810504	0.110921	0.108527	0.400835	0.109321	0.0255749	0.157144	0.132964	0.0400266	0.0564963	0.074214	0.0200746	0.193708	0.314809	0.0531341
AS-1A_1_paired_trimmed_paired_merged_contig_100529		[INTERPRO, BLASTED, MAPPED, ANNOTATED]	[INTERPRO, BLASTED, MAPPED, ANNOTATED]				Serine/threonine-protein kinase SMG1	381	P:GO:0000184; P:GO:0006468; F:GO:0004674; F:GO:0005524				P:nuclear-transcribed mRNA catabolic process, nonsense-mediated decay; P:protein phosphorylation; F:protein serine/threonine kinase activity; F:ATP binding	Vitvi03g00400_t001	Vitvi03g00400	XP_010647831.1PREDICTED: uncharacterized protein LOC100260579	0.0161118	0	0	0	0	0	0	0	0	0.175728	0.0426469	0.0684068	0.348664	0.570877	0.0442482	0.220702	0.111977	0.223147	0.0161118	0	0	0	0	0	0	0	0	0.0372719	0.0214029	0.0391859	0.160171	0.152687	0.0221253
AS-1A_1_paired_trimmed_paired_merged_contig_10053		[INTERPRO, BLASTED, MAPPED, ANNOTATED]	[INTERPRO, BLASTED, MAPPED, ANNOTATED]				mediator of RNA polymerase II transcription subunit 23 isoform X3	1046	P:GO:0006357; P:GO:0010628; C:GO:0005667; C:GO:0016021; C:GO:0016592	1.53264e-08	0.645194		P:regulation of transcription by RNA polymerase II; P:positive regulation of gene expression; C:transcription regulator complex; C:integral component of membrane; C:mediator complex	Vitvi01g04118_t005	Vitvi01g04118		13.5891	15.1	16.164	16.773	19.0147	17.4924	14.9897	15.5775	15.0446	18.6332	10.701	15.365	11.9449	9.7576	13.9689	12.5997	12.874	12.8126	1.54369	2.369	0.927702	0.756301	0.840582	1.5373	0.480837	0.383993	0.742028	1.52748	1.63285	1.44625	0.303747	1.03732	0.47217
AS-1A_1_paired_trimmed_paired_merged_contig_100536		[INTERPRO, NO-BLAST]	[INTERPRO, NO-BLAST]				---NA---	280									0	0	0	0	0	0	0	0	0	0.098105	0.556133	0.0315184	0.936765	0.610239	0.090202	0.210473	0.0910427	0.234923	0	0	0	0	0	0	0	0	0	0.0607645	0.180085	0.0315184	0.260162	0.135099	0.000329741
AS-1A_1_paired_trimmed_paired_merged_contig_10054		[INTERPRO, NO-BLAST]	[INTERPRO, NO-BLAST]				---NA---	453		1.41783e-08	0.671949	0.0091796					2.30463	0.893368	1.16196	2.1811	2.26972	0.902032	1.34915	1.67323	1.60614	6.23491	4.22727	1.15578	5.46382	6.06919	3.15898	1.72981	1.76658	1.97915	0.110054	0.148757	0.7204	0.560728	1.16149	0.150382	0.0798315	0.390513	0.379833	1.20653	0.321682	0.48283	1.06365	1.48958	0.116927
AS-1A_1_paired_trimmed_paired_merged_contig_100542		[INTERPRO, NO-BLAST]	[INTERPRO, NO-BLAST]		0.590073	0.0314525	---NA---	477		1.06943e-05	0.492604						1.11705	0.999984	0.723759	1.48826	0.647627	3.43432	2.46426	3.31618	2.61799	2.3381	2.59231	0.930425	2.20591	3.10502	3.60181	3.48403	1.83563	2.80137	0.312363	0.359269	0.225363	0.181383	0.156384	0.578293	0.486801	0.388214	0.278474	0.534984	0.504181	0.233313	0.27139	0.351751	0.70593
AS-1A_1_paired_trimmed_paired_merged_contig_100543		[INTERPRO, NO-BLAST]	[INTERPRO, NO-BLAST]				---NA---	271									0.109939	0.17792	0.429811	0.448334	0.180676	0	0.0925877	0.461532	0.179487	0.0291015	0.244575	0.121738	1.16617	1.00983	0	0.0304368	0.188192	0.151359	0.0658968	0.17792	0.244993	0.280403	0.106566	0	0.000950062	0.103802	0.106522	0.0291015	0.116741	0.0610538	0.36904	0.160096	0
AS-1A_1_paired_trimmed_paired_merged_contig_100546		[INTERPRO, NO-BLAST]	[INTERPRO, NO-BLAST]				---NA---	674									0.0176411	0.011923	0.130927	0.0969067	0	0.0395326	0.0991558	0.111306	0.0616879	0	0.418943	0.0598392	0.693997	0.36112	0.0875261	0.049357	0.138622	0.0630705	0.0176411	0.011923	0.0810176	0.0616837	0	0.0235944	0.0496012	0.0206163	0.0616879	0	0.0857445	0.0417674	0.0789204	0.0214853	0.0128505
AS-1A_1_paired_trimmed_paired_merged_contig_10055		[INTERPRO, NO-BLAST]	[INTERPRO, NO-BLAST]				---NA---	317									13.288	6.76439	7.65334	16.7319	13.3255	7.50291	8.03813	10.3445	14.8703	0.0998334	0.149104	3.05623	0.0978326	0.0496176	0.0532411	0.0264509	0.0268225	0.0261444	0.923578	2.21	3.38698	4.5511	4.56861	0.987265	1.06819	2.02647	2.49555	0.0499175	0.0869648	3.05623	0.0489393	0.0496176	0.0266215
AS-1A_1_paired_trimmed_paired_merged_contig_100555		[INTERPRO, BLASTED, MAPPED, ANNOTATED]	[INTERPRO, BLASTED, MAPPED, ANNOTATED]				Transposon TX1 uncharacterized 149 kDa protein	369	P:GO:0016310; P:GO:0048583; P:GO:0090304; F:GO:0005524; F:GO:0016301; C:GO:0005737; C:GO:0016021; C:GO:0043227; C:GO:0043229				P:phosphorylation; P:regulation of response to stimulus; P:nucleic acid metabolic process; F:ATP binding; F:kinase activity; C:cytoplasm; C:integral component of membrane; C:membrane-bounded organelle; C:intracellular organelle				0.130417	0.129423	0.155247	0.535346	0.153927	0.283041	0.433109	0.750154	0.459444	0.064255	0.108987	0.183396	0.563749	0.241966	0.114626	0.13523	0.183939	0.180282	0.0380079	0.0385097	0.0459282	0.232333	0.0543073	0.048477	0.123767	0.238249	0.0278674	0.0370187	0.0563417	0.0850521	0.0431464	0.0938144	0.0829296
AS-1A_1_paired_trimmed_paired_merged_contig_100556		[INTERPRO, NO-BLAST]	[INTERPRO, NO-BLAST]				---NA---	725									0.033287	0.108732	0.0540489	0.428615	0.495874	0.035567	0.0465794	0.161594	0.0900051	0	0.0425882	0.134467	0.367702	0.532232	0	0.034429	0.0938248	0.157566	0.0192241	0.00935963	0.0540489	0.0911545	0.0756827	0.0198859	0.0232914	0.0126467	0.0238668	0	0.0425882	0.0753815	0.0606097	0.140673	0
AS-1A_1_paired_trimmed_paired_merged_contig_100558		[INTERPRO, NO-BLAST]	[INTERPRO, NO-BLAST]				---NA---	224									0.559989	0.211975	0.0355667	0.535063	0.258147	0.502047	0.490231	0.782736	0.565318	0.070867	0.175919	0.070327	0.65886	1.14991	0.112753	0.262482	0.189648	0.29886	0.145729	0.0624419	0.0355667	0.111855	0.0387707	0.200156	0.247688	0.0587452	0.231026	0.070867	0.123294	0.070327	0.228653	0.234659	0.000412176
AS-1A_1_paired_trimmed_paired_merged_contig_10056		[INTERPRO, BLASTED]	[INTERPRO, BLASTED]		0.452244		Formin-like protein 18	399		1.1878e-18	0.778351			Vitvi11g00245_t001	Vitvi11g00245		6.15557	2.37403	2.05427	6.76162	3.26303	2.18905	2.07285	2.80377	3.60818	35.0373	20.2912	5.65397	29.231	26.4161	14.2974	10.8502	13.4062	10.178	1.15479	1.20605	0.885994	0.824973	1.22767	0.429494	0.22717	0.328787	0.51957	8.92128	0.867537	0.63773	4.36257	2.22878	1.75174
AS-1A_1_paired_trimmed_paired_merged_contig_10057		[INTERPRO, BLASTED, MAPPED, ANNOTATED]	[INTERPRO, BLASTED, MAPPED, ANNOTATED]		0.385688	0.00114231	chloride channel protein CLC-b	1498	P:GO:0006412; P:GO:0015706; P:GO:1902476; P:GO:1902600; F:GO:0003735; F:GO:0005247; F:GO:0009671; C:GO:0005840; C:GO:0016021	0.000198165	0.519355	0.027698	P:translation; P:nitrate transport; P:chloride transmembrane transport; P:proton transmembrane transport; F:structural constituent of ribosome; F:voltage-gated chloride channel activity; F:nitrate:proton symporter activity; C:ribosome; C:integral component of membrane	Vitvi14g01560_t001	Vitvi14g01560	NP_001268190.1Chloride channel protein CLC-b-like	12.995	19.5786	23.1621	11.0983	3.49594	20.0288	19.0737	19.5362	21.5579	9.26099	29.8372	12.1942	10.1749	9.72674	27.3789	21.1384	21.7028	24.61	4.37177	9.76482	7.56822	3.19203	0.777303	3.98369	1.61918	3.38843	5.24707	0.987736	3.61989	1.79881	1.52157	2.25508	1.64323
AS-1A_1_paired_trimmed_paired_merged_contig_100570		[INTERPRO, NO-BLAST]	[INTERPRO, NO-BLAST]				---NA---	293									0.308122	0.108139	0.19221	0.0270261	0.0293402	0.616181	0.427573	0.36974	0.358076	0.0602479	0.108958	0	0.0859987	0.137325	0.430315	0.314207	0.261857	0.282885	0.108194	0.0275976	0.15073	0.0270261	0.0293402	0.214613	0.0465722	0.0723019	0.0173197	0.030632	0.0246147	0	0.0512208	0.0533872	0.0981764
AS-1A_1_paired_trimmed_paired_merged_contig_100573		[INTERPRO, BLASTED]	[INTERPRO, BLASTED]				Auxilin-related protein 2	386						Vitvi17g04081_t001	Vitvi17g04081		0.0463374	0	0.195379	0.128181	0.0215843	0.0872416	0.0660742	0.193535	0.101035	0.153152	0.591287	0.0223288	1.02747	0.681165	0.152571	0.0430915	0.176096	0.235665	0.0296383	0	0.133964	0.071247	0.0215843	0.0580286	0.0660742	0.0971416	0.0712086	0.0180473	0.126456	0.0223288	0.180916	0.202616	0.0214021
AS-1A_1_paired_trimmed_paired_merged_contig_100574		[INTERPRO, BLASTED, MAPPED, ANNOTATED]	[INTERPRO, BLASTED, MAPPED, ANNOTATED]				LINE-1 reverse transcriptase-like	262	P:GO:0006278; P:GO:0006281; P:GO:0090305; F:GO:0003677; F:GO:0003964; F:GO:0004519; C:GO:0016021				P:RNA-dependent DNA biosynthetic process; P:DNA repair; P:nucleic acid phosphodiester bond hydrolysis; F:DNA binding; F:RNA-directed DNA polymerase activity; F:endonuclease activity; C:integral component of membrane	Vitvi15g04212_t001	Vitvi15g04212		0.0234297	0.061344	0.190832	1.28938	0.282347	0.194679	0.129795	0.0951157	0.185583	0.0602022	0.178589	0.12592	0.437009	0.338821	0.0319815	0	0.161699	0.0628713	0.0234297	0.061344	0.112675	0.912293	0.0537686	0.0520935	0.129795	0.0544491	0.00495544	0.0602022	0.102076	0.063151	0.132169	0.0560258	0.0319815
AS-1A_1_paired_trimmed_paired_merged_contig_100575		[INTERPRO, BLASTED, MAPPED, ANNOTATED]	[INTERPRO, BLASTED, MAPPED, ANNOTATED]				Omega-3 fatty acid desaturase, chloroplastic	251	P:GO:0006629; P:GO:0055114; F:GO:0016717; C:GO:0016021				P:lipid metabolic process; P:oxidation-reduction process; F:oxidoreductase activity, acting on paired donors, with oxidation of a pair of donors resulting in the reduction of molecular oxygen to two molecules of water; C:integral component of membrane	Vitvi13g00060_t001	Vitvi13g00060	XP_002273774.1 omega-3 fatty acid desaturase, chloroplastic	0.0236855	0.192097	0.253926	0.26022	0	0	0	0	0.0305619	0	0.434338	0.031381	0.871522	0.261723	0	0	0	0	0.0236855	0.192097	0.253926	0.165637	0	0	0	0	0.0305619	0	0.267694	0.031381	0.120091	0.0910002	0
AS-1A_1_paired_trimmed_paired_merged_contig_100578		[INTERPRO, BLASTED]	[INTERPRO, BLASTED]				hypothetical protein VITISV_008691	707		7.88129e-05	0.134527						0.603637	0.422145	0.385999	0.530976	0.54355	0.522629	0.831465	0.978978	0.970169	0.797828	0.565714	0.948787	0.462916	0.713315	0.928165	1.26706	1.16694	1.39858	0.0964502	0.113676	0.0669492	0.0847756	0.153681	0.0560038	0.241163	0.148193	0.159582	0.116101	0.067108	0.127923	0.20374	0.219055	0.122843
AS-1A_1_paired_trimmed_paired_merged_contig_10058		[INTERPRO, BLASTED, MAPPED, ANNOTATED]	[INTERPRO, BLASTED, MAPPED, ANNOTATED]		0.375882	0.000921235	myb-related protein 308-like	478	F:GO:0003677; C:GO:0005634	4.0147e-10	0.682383		F:DNA binding; C:nucleus	Vitvi01g00401_t001	Vitvi01g00401	RVW17057.1Transcription repressor MYB4	9.42184	10.9058	8.23606	12.9953	20.1344	13.7812	14.7812	20.6445	18.9359	16.5428	13.6275	23.0911	10.7988	14.281	27.5891	23.0713	24.0808	23.8814	1.45947	2.27789	3.02914	4.7797	2.1332	2.16525	1.34501	0.765254	0.882828	2.8702	0.641735	1.32918	1.79096	1.94123	2.31706
AS-1A_1_paired_trimmed_paired_merged_contig_100583		[INTERPRO, NO-BLAST]	[INTERPRO, NO-BLAST]				---NA---	468									0	0	0	0.0190206	0	0	0.0179135	0	0	0.205448	0.417438	0.0741066	0.884679	0.992715	0.180542	0.248958	0.145559	0.10627	0	0	0	0.0190206	0	0	0.0179135	0	0	0.102762	0.100578	0.0486441	0.377916	0.277253	0.110265
AS-1A_1_paired_trimmed_paired_merged_contig_100584		[INTERPRO, BLASTED, MAPPED, ANNOTATED]	[INTERPRO, BLASTED, MAPPED, ANNOTATED]				conserved (UCP012943)	880	C:GO:0016021				C:integral component of membrane	Vitvi16g00504_t001	Vitvi16g00504	XP_002268597.2PREDICTED: uncharacterized protein LOC100243899	0.122159	0.125688	0.489685	0.299391	0.234418	0.139354	0.152695	0.248635	0.0661882	0.0450397	1.19634	0.156802	1.949	1.75617	0.316647	0.207992	0.212496	0.397532	0.0278199	0.0635689	0.424646	0.0314716	0.0532988	0.0465284	0.039589	0.110645	0.0340996	0.0325361	1.11833	0.0874716	1.18944	1.21929	0.131016
AS-1A_1_paired_trimmed_paired_merged_contig_100589		[INTERPRO, NO-BLAST]	[INTERPRO, NO-BLAST]				---NA---	717									0.0422676	0.0448316	0.319225	0.310209	0.10532	0.20124	0.152825	0.210834	0.160711	0.115448	0.378925	0.068559	0.573299	0.437908	0.128935	0.105201	0.213576	0.12821	0.0255096	0.0448316	0.0670095	0.128589	0.0723927	0.0698653	0.081969	0.074336	0.111542	0.0253042	0.0721761	0.0381469	0.0901413	0.0582009	0.0306748
AS-1A_1_paired_trimmed_paired_merged_contig_10059		[INTERPRO, BLASTED, MAPPED, ANNOTATED]	[INTERPRO, BLASTED, MAPPED, ANNOTATED]		0.609719		myb-related protein 308-like	322	F:GO:0003677; C:GO:0005634				F:DNA binding; C:nucleus	Vitvi01g00401_t001	Vitvi01g00401	RVW17057.1Transcription repressor MYB4	11.0454	10.2832	11.2039	11.9801	18.0859	22.9832	22.0064	26.9718	24.445	0.0489844	0	3.13108	0	0.0246719	0	0.128751	0	0.0495055	1.82216	0.969113	2.64944	3.56049	3.30485	1.08368	0.771206	2.49551	1.56706	0.0489844	0	3.13108	0	0.0246719	0
AS-1A_1_paired_trimmed_paired_merged_contig_100590		[INTERPRO, BLASTED, MAPPED, ANNOTATED]	[INTERPRO, BLASTED, MAPPED, ANNOTATED]				putative ribonuclease H protein	731	P:GO:0006807; P:GO:0016310; P:GO:0044238; P:GO:0044260; P:GO:0050789; F:GO:0003676; F:GO:0016301; F:GO:0046872; C:GO:0016020				P:nitrogen compound metabolic process; P:phosphorylation; P:primary metabolic process; P:cellular macromolecule metabolic process; P:regulation of biological process; F:nucleic acid binding; F:kinase activity; F:metal ion binding; C:membrane	Vitvi01g04142_t001	Vitvi01g04142	RVX04477.1Vignain	0.0494194	0.120588	0.222739	0.462659	0.228359	0.260495	0.321279	0.445246	0.20306	0.180471	0.291371	0.0659484	0.402183	0.592585	0.195645	0.171419	0.255446	0.274325	0.0164796	0.0668425	0.0335412	0.124774	0.112822	0.070829	0.0624	0.066636	0.0916197	0.0892063	0.105481	0.0489685	0.0974513	0.121097	0.0572724
AS-1A_1_paired_trimmed_paired_merged_contig_100593		[INTERPRO, BLASTED, MAPPED, ANNOTATED]	[INTERPRO, BLASTED, MAPPED, ANNOTATED]				Transposon Ty3-I Gag-Pol polyprotein	497	P:GO:0015074; F:GO:0003676; C:GO:0016020				P:DNA integration; F:nucleic acid binding; C:membrane				0.204611	0.110907	0.0970239	0.395051	0.244299	0.292304	0.135896	0.252636	0.0501943	0.443847	0.549635	0.314561	0.93486	1.00241	0.473818	0.35534	0.613934	0.851217	0.0923273	0.0142656	0.0476831	0.10037	0.0953639	0.0797012	0.0679528	0.088561	0.0501943	0.0315796	0.0283132	0.189796	0.311124	0.170453	0.0723169
AS-1A_1_paired_trimmed_paired_merged_contig_1006		[INTERPRO, BLASTED, MAPPED, ANNOTATED]	[INTERPRO, BLASTED, MAPPED, ANNOTATED]		0.752675	0.0156389	40S ribosomal protein S6	2215	P:GO:0006412; F:GO:0003735; C:GO:0005840	4.01898e-13	0.760514	0.000586016	P:translation; F:structural constituent of ribosome; C:ribosome	Vitvi18g00438_t001	Vitvi18g00438	XP_002285752.1 40S ribosomal protein S6	76.6588	77.2596	59.9786	79.8637	102.582	54.9017	58.8764	49.7357	57.3797	74.4528	52.9217	72.2973	84.9276	82.9416	51.3955	55.2736	51.6898	56.0637	2.37245	7.02017	10.7626	5.06527	6.68658	1.89764	6.08102	0.928373	1.4575	4.83216	3.36092	3.97824	3.23787	6.9982	0.80861
AS-1A_1_paired_trimmed_paired_merged_contig_10060		[INTERPRO, BLASTED, MAPPED, ANNOTATED]	[INTERPRO, BLASTED, MAPPED, ANNOTATED]				myb-related protein 308-like	248	F:GO:0003677; C:GO:0005634; C:GO:0016021				F:DNA binding; C:nucleus; C:integral component of membrane	Vitvi17g00231_t001	Vitvi17g00231	XP_002281502.1 transcription repressor MYB6 isoform X1	0.167872	0.161272	0.163481	1.36194	1.3415	1.33396	0.710366	1.1142	0.982708	0.44515	0.748736	0.945169	1.70734	1.72129	1.39093	1.35321	1.67899	1.99507	0.0602288	0.0851693	0.0848141	0.963851	0.370197	0.267548	0.178193	0.358363	0.327672	0.139611	0.0437858	0.154963	0.966461	0.651388	0.144189
AS-1A_1_paired_trimmed_paired_merged_contig_100603		[INTERPRO, BLASTED, MAPPED, ANNOTATED]	[INTERPRO, BLASTED, MAPPED, ANNOTATED]				putative ribonuclease H protein	341	P:GO:0006278; F:GO:0003964	1.08666e-15	0.577269		P:RNA-dependent DNA biosynthetic process; F:RNA-directed DNA polymerase activity				0.298516	0.538966	1.20813	1.71372	0.261287	0.702847	0.567878	0.661259	0.472702	0.428804	1.60245	0.299194	4.08591	2.40951	0.543568	0.811964	0.747469	0.885048	0.152148	0.273467	0.466913	0.330976	0.0782592	0.380558	0.212532	0.0375136	0.0908233	0.152099	0.165495	0.0497596	0.398835	0.755752	0.0672715
AS-1A_1_paired_trimmed_paired_merged_contig_100604		[INTERPRO, NO-BLAST]	[INTERPRO, NO-BLAST]				---NA---	466									0	0	0	0	0	0	0	0	0	0.117677	0.170144	0.0527434	0.242426	0.590596	0.28884	0.143702	0.218245	0.303977	0	0	0	0	0	0	0	0	0	0.0730454	0.0640445	0.0293469	0.0895436	0.285021	0.0471945
AS-1A_1_paired_trimmed_paired_merged_contig_10061		[INTERPRO, NO-BLAST]	[INTERPRO, NO-BLAST]		0.627349		---NA---	312									33.2585	21.4131	18.8522	12.9894	17.0763	14.3747	15.2229	14.3375	15.8788	0.0505544	0.0765093	2.22161	0	0	0	0.132623	0	0	2.33497	0.835886	3.45087	3.31962	4.0126	0.917835	2.76932	1.12722	0.698242	0.0505544	0.0765093	2.22161	0	0	0
AS-1A_1_paired_trimmed_paired_merged_contig_100612		[INTERPRO, NO-BLAST]	[INTERPRO, NO-BLAST]				---NA---	410									0.0144584	0.0375605	0.118001	0.123993	0	0.447653	0.409526	0.5303	0.274626	0.0385941	0	0.040233	0.115993	0.0816599	0.082237	0.0816646	0.144888	0.164324	0.0144584	0.0375605	0.0662985	0.00425297	0	0.13332	0.201644	0.0901544	0.0469745	0.0192974	0	0.0201775	0.0318039	0.0554352	0.0411207
AS-1A_1_paired_trimmed_paired_merged_contig_10062	DE	[INTERPRO, NO-BLAST]	[WS, INTERPRO, NO-BLAST]		0.137391		---NA---	1654		2.0053e-25	0.82705						1.17039	1.44407	1.42696	1.78784	0.426382	0.553717	0.534985	0.501509	0.516341	5.10032	4.64372	2.27146	5.22938	4.51767	2.36219	2.27785	1.83365	1.74554	0.162629	0.707619	0.358339	1.05842	0.0862444	0.102252	0.0455977	0.0796003	0.0412192	0.804173	0.64341	0.315128	0.194039	0.187913	0.10005
AS-1A_1_paired_trimmed_paired_merged_contig_100625		[INTERPRO, NO-BLAST]	[INTERPRO, NO-BLAST]				---NA---	1298		4.96878e-12	0.284301	0.0346481					0.138001	0.154117	0.194672	0.840838	0.138472	0.230133	0.22642	0.508107	0.273527	0.0426092	0.431369	0.108371	0.950238	0.858776	0.266242	0.154633	0.295088	0.40396	0.0306972	0.108823	0.0367271	0.40093	0.0296584	0.0775533	0.0584732	0.0409826	0.0216534	0.0264753	0.0615169	0.0277416	0.0560876	0.102824	0.0693387
AS-1A_1_paired_trimmed_paired_merged_contig_100628		[INTERPRO, NO-BLAST]	[INTERPRO, NO-BLAST]				---NA---	261									0.594209	0.275345	0.999931	1.59272	0.18868	0.163029	0.255832	0.0647479	0.223163	0.0910372	0.406749	0.127983	1.1429	0.821789	0	0	0.0646485	0.0622918	0.212778	0.142094	0.556465	1.39311	0.0946577	0.0617901	0.0302488	0.0647479	0.114972	0.0526727	0.0951937	0.0643003	0.0853053	0.33786	0
AS-1A_1_paired_trimmed_paired_merged_contig_10063	DE	[HWS, HS, INTERPRO, BLASTED, MAPPED, ANNOTATED]	[INTERPRO, BLASTED, MAPPED, ANNOTATED]		0.814361	2.62519e-05	probable splicing factor 3A subunit 1	3011	P:GO:0006396; F:GO:0003723; F:GO:0005515; C:GO:0005686; C:GO:0071004; C:GO:0071013	1.00477e-07	0.600424	1.0305e-05	P:RNA processing; F:RNA binding; F:protein binding; C:U2 snRNP; C:U2-type prespliceosome; C:catalytic step 2 spliceosome	Vitvi01g00161_t001	Vitvi01g00161	XP_010648522.1 probable splicing factor 3A subunit 1	27.8339	31.9325	33.934	72.0119	66.1081	38.6649	38.5467	50.4349	45.0111	32.2433	25.4702	40.4082	53.2612	57.2894	40.5581	48.4313	48.0096	59.1682	1.75597	2.10583	3.85122	16.1752	10.0722	1.80561	2.83412	0.825536	1.92758	1.78927	1.30519	7.2628	5.19065	6.94227	3.33139
AS-1A_1_paired_trimmed_paired_merged_contig_100630		[INTERPRO, BLASTED]	[INTERPRO, BLASTED]				Protein MID1-complementing activity 1	1425		1.49933e-17	0.265053						0.0501635	0.0392591	0.056994	0.137144	0.0457056	0.0713818	0.117994	0.123824	0.0457921	0.14432	0.09075	0.271858	0.185856	0.147421	0.519077	0.89304	0.893477	0.681737	0.0296458	0.024383	0.0203502	0.01033	0.0100724	0.0342909	0.0462142	0.0448312	0.0121427	0.0727463	0.0122341	0.0575385	0.0664422	0.0183767	0.155673
AS-1A_1_paired_trimmed_paired_merged_contig_100632		[INTERPRO, NO-BLAST]	[INTERPRO, NO-BLAST]				---NA---	211									0.0852819	0.113965	0.0775029	0.275589	0.0802285	0.691281	0.474264	0.950136	0.575966	0.0749934	0.220628	0.115508	0.190305	0	0.278724	0.436045	0.482397	0.782635	0.0539797	0.0659669	0.0388515	0.144546	0.040129	0.136707	0.0637391	0.299241	0.205277	0.0374973	0.167281	0.064753	0.0978323	0	0.0790821
AS-1A_1_paired_trimmed_paired_merged_contig_100637		[INTERPRO, BLASTED, MAPPED, ANNOTATED]	[INTERPRO, BLASTED, MAPPED, ANNOTATED]				Zinc finger SWIM domain-containing protein	401	F:GO:0008270; C:GO:0016020				F:zinc ion binding; C:membrane	Vitvi04g00387_t003	Vitvi04g00387	XP_002281999.2PREDICTED: uncharacterized protein LOC100245761 isoform X1	0.894643	0.844704	0.686279	1.49061	0.591145	1.17047	0.750566	1.35012	0.911054	0.593748	0.862066	0.973897	1.62501	1.78266	1.02773	1.04126	1.71249	1.28711	0.260771	0.183909	0.108579	0.325117	0.102737	0.147486	0.034117	0.31452	0.0763805	0.0902274	0.0759678	0.121973	0.32045	0.458066	0.13437
AS-1A_1_paired_trimmed_paired_merged_contig_100638		[INTERPRO, BLASTED, MAPPED, ANNOTATED]	[INTERPRO, BLASTED, MAPPED, ANNOTATED]				Phospholipase D delta	1532	P:GO:0009395; P:GO:0046470; F:GO:0004630; F:GO:0005509; F:GO:0070290; C:GO:0005886	1.03098e-34	0.575515		P:phospholipid catabolic process; P:phosphatidylcholine metabolic process; F:phospholipase D activity; F:calcium ion binding; F:N-acylphosphatidylethanolamine-specific phospholipase D activity; C:plasma membrane	Vitvi18g00159_t001	Vitvi18g00159	XP_002284764.2 phospholipase D delta	0.0668541	0.130698	0.292112	1.39717	0.044199	0.0600423	0.0931819	0.120389	0.10607	0.120374	0.465006	0.0154242	1.46556	0.796989	0.0330129	0.0765789	0.0388831	0.079976	0.016764	0.115947	0.171192	1.28632	0.0221076	0.0330244	0.0206506	0.0492972	0.0123012	0.0605021	0.142411	0.0154242	0.292747	0.258441	0.0165073
AS-1A_1_paired_trimmed_paired_merged_contig_10064		[INTERPRO, NO-BLAST]	[INTERPRO, NO-BLAST]				---NA---	275		0.000771455	0.316973						0	0.0569975	0	1.58611	0.060593	0	0	0.0299468	0	5.50334	5.83771	8.94765	8.1501	7.35009	4.1609	4.75819	3.30392	5.42193	0	0.0285119	0	1.58611	0.060593	0	0	0.0299468	0	1.10555	0.344812	0.110406	0.363334	1.11521	0.480914
AS-1A_1_paired_trimmed_paired_merged_contig_100640		[INTERPRO, BLASTED, MAPPED, ANNOTATED]	[INTERPRO, BLASTED, MAPPED, ANNOTATED]				pentatricopeptide repeat-containing protein At5g66520-like	363	P:GO:0009451; F:GO:0005515; F:GO:0008270; C:GO:0043231				P:RNA modification; F:protein binding; F:zinc ion binding; C:intracellular membrane-bounded organelle	Vitvi12g01884_t001	Vitvi12g01884	XP_019079399.1 pentatricopeptide repeat-containing protein ELI1, chloroplastic	0.247701	0.348141	0.043895	0.737615	0.663699	0.398646	0.760343	1.03508	0.399988	0.0218653	0	0	0.0911522	0.132288	0.0695254	0.184538	0	0.112124	0.0558145	0.0789455	0.043895	0.117902	0.166801	0.093539	0.174667	0.180889	0.101517	0.0218653	0	0	0.0457212	0.0359194	0.0399819
AS-1A_1_paired_trimmed_paired_merged_contig_100641		[INTERPRO, BLASTED, MAPPED, ANNOTATED]	[INTERPRO, BLASTED, MAPPED, ANNOTATED]				pentatricopeptide repeat-containing protein At5g66520-like	347	P:GO:0009451; F:GO:0005515; F:GO:0008270; C:GO:0043231				P:RNA modification; F:protein binding; F:zinc ion binding; C:intracellular membrane-bounded organelle	Vitvi12g01884_t001	Vitvi12g01884	XP_019079399.1 pentatricopeptide repeat-containing protein ELI1, chloroplastic	0.103813	0.207895	0.0704608	0.732472	0.525516	0.096625	0.0486601	0.216359	0.095936	0.0683288	0.162722	0.175057	1.00629	1.14578	0.412511	0.169276	0.170907	0.144858	0.0346219	0.120337	0.0397985	0.32423	0.11364	0.048318	0.0243318	0.0403431	0.0634784	0.0393657	0.0824246	0.108138	0.17723	0.0649309	0.0247885
AS-1A_1_paired_trimmed_paired_merged_contig_100642		[INTERPRO, BLASTED, MAPPED, ANNOTATED]	[INTERPRO, BLASTED, MAPPED, ANNOTATED]				pentatricopeptide repeat-containing protein At5g66520-like	1085	F:GO:0005515; F:GO:0008270	6.81331e-06	0.133841	0.00100139	F:protein binding; F:zinc ion binding	Vitvi12g01884_t001	Vitvi12g01884	XP_019079399.1 pentatricopeptide repeat-containing protein ELI1, chloroplastic	0.0493976	0.0364954	0.0691216	0.39331	0.132038	0.133642	0.0617046	0.16061	0.0607612	0.372116	0.45066	0.402355	1.07499	1.01292	0.727467	0.617534	0.75266	0.68901	0.0286748	0.026571	0.0408122	0.130858	0.0567651	0.0321073	0.0155152	0.0787139	0.0280895	0.0326173	0.0566708	0.109275	0.203099	0.0586557	0.263504
AS-1A_1_paired_trimmed_paired_merged_contig_100644		[INTERPRO, NO-BLAST]	[INTERPRO, NO-BLAST]				---NA---	347									0.309553	0.449691	0.252351	0.537094	0.514353	0.742803	0.386557	1.25296	0.568107	0.220799	0.0229307	0.113496	0	0.208784	0.0974566	0.144655	0.195935	0.190158	0.0898168	0.216178	0.183711	0.294055	0.212103	0.0545017	0.0514144	0.0316958	0.257177	0.119209	0.0229307	0.113496	0	0.0367663	0.0647079
AS-1A_1_paired_trimmed_paired_merged_contig_100645		[INTERPRO, BLASTED]	[INTERPRO, BLASTED]				RNA-binding protein like	502						Vitvi13g00387_t001	Vitvi13g00387		0.0238213	0.144073	0.560375	0.18929	0.165967	0	0.0672711	0	0	0	0.283142	0.01758	0.291926	0.424554	0	0	0	0.0338721	0.0238213	0.144073	0.289535	0.18929	0.165967	0	0.033638	0	0	0	0.178026	0.01758	0.0778183	0.0938975	0
AS-1A_1_paired_trimmed_paired_merged_contig_100647		[INTERPRO, BLASTED, MAPPED, ANNOTATED]	[INTERPRO, BLASTED, MAPPED, ANNOTATED]				transcription factor bHLH30	407	F:GO:0046983				F:protein dimerization activity	Vitvi10g00572_t001	Vitvi10g00572	XP_002273834.1 transcription factor bHLH106-like	0.222293	0.216062	0.445877	0.802531	0.0576302	0.0658265	0	0.0620049	0.0376955	0.227501	0.435276	0	0.324183	0.155762	0.0206339	0.0618053	0	0.0986961	0.0625386	0.130094	0.168322	0.73789	0.0576302	0.039055	0	0.0357188	0.0376955	0.00578698	0.0131051	0	0.163507	0.103362	0.0206339
AS-1A_1_paired_trimmed_paired_merged_contig_100648		[INTERPRO, BLASTED, MAPPED, ANNOTATED]	[INTERPRO, BLASTED, MAPPED, ANNOTATED]		0.290275		transcription factor bHLH30	1493	F:GO:0046983	2.25342e-22	0.264704		F:protein dimerization activity	Vitvi10g00572_t001	Vitvi10g00572	XP_002273834.1 transcription factor bHLH106-like	0.200569	0.159794	0.863125	0.684159	0.0729235	0.0292714	0.0783354	0.0558697	0.0968378	0.211455	0.651918	0.0809311	0.640009	0.628055	0.0338585	0.101059	0.141956	0.181219	0.0519642	0.050329	0.370189	0.614003	0.0215348	0.0151932	0.00502846	0.0109625	0.0163983	0.103979	0.0421975	0.0323444	0.0720711	0.0693269	0.0194855
AS-1A_1_paired_trimmed_paired_merged_contig_10065		[INTERPRO, BLASTED]	[INTERPRO, BLASTED]		0.623864	0.00533253	protein KINESIN LIGHT CHAIN-RELATED 3	278						Vitvi17g00807_t002	Vitvi17g00807	XP_010663184.1 protein KINESIN LIGHT CHAIN-RELATED 3	10.1094	8.89212	8.2076	9.73124	4.42132	17.8305	15.3013	19.6986	22.1751	0.0986287	0	1.39174	0.10958	0.0282892	0.0301408	0.0601175	0.0303476	0.0898352	2.3806	2.8523	0.763868	3.50834	1.20521	2.36167	2.73712	0.599946	3.29283	0.0612215	0	1.3444	0.10958	0.0282892	0.0301408
AS-1A_1_paired_trimmed_paired_merged_contig_100656		[INTERPRO, BLASTED, MAPPED]	[INTERPRO, BLASTED, MAPPED]				putative ribonuclease H protein	257	P:GO:0006281; P:GO:0006508; P:GO:0006520; P:GO:0009411; P:GO:0010224; P:GO:0071805; P:GO:0090305; F:GO:0003677; F:GO:0004519; F:GO:0005524; F:GO:0005525; F:GO:0008233; F:GO:0008237; F:GO:0015079; F:GO:0030170; C:GO:0009706; C:GO:0016020; C:GO:0016021				P:DNA repair; P:proteolysis; P:cellular amino acid metabolic process; P:response to UV; P:response to UV-B; P:potassium ion transmembrane transport; P:nucleic acid phosphodiester bond hydrolysis; F:DNA binding; F:endonuclease activity; F:ATP binding; F:GTP binding; F:peptidase activity; F:metallopeptidase activity; F:potassium ion transmembrane transporter activity; F:pyridoxal phosphate binding;…				0	0	0	0.0642684	0	0	0	0.0320442	0	0	0.314817	0.0612967	0.776047	0.793124	0.131195	0.0968159	0.0994476	0.19392	0	0	0	0.0322157	0	0	0	0.0320442	0	0	0.0654433	0.0612967	0.37023	0.128183	0.0656011
AS-1A_1_paired_trimmed_paired_merged_contig_100657	DE	[INTERPRO, NO-BLAST]	[WS, HWS, HS, INTERPRO, NO-BLAST]				---NA---	251		2.44189e-82	0.867856						0.194382	0.990426	1.95476	3.22185	0.124598	0.235225	0.200873	0.0996882	0.354302	0.283589	2.28352	0.236919	8.06424	3.8819	0.033383	0.0985862	0.306269	0.0973812	0.138353	0.803396	1.03525	3.1688	0.124598	0.187771	0.152907	0.0579215	0.0294822	0.144252	0.499959	0.0400893	0.455039	0.793103	0.033383
AS-1A_1_paired_trimmed_paired_merged_contig_10066		[INTERPRO, BLASTED]	[INTERPRO, BLASTED]		0.249402		protein KINESIN LIGHT CHAIN-RELATED 3-like	367						Vitvi17g00807_t002	Vitvi17g00807	XP_010663184.1 protein KINESIN LIGHT CHAIN-RELATED 3	2.75786	1.97058	2.09177	5.18033	1.89637	2.5524	2.48041	3.19028	3.60485	15.8957	12.5315	11.0477	14.1771	16.2836	15.1134	16.4812	19.3906	17.0294	0.70858	0.626161	0.533505	1.30322	0.341748	0.294891	0.152127	0.428834	0.84988	2.47614	1.52253	2.84814	0.586537	2.09901	0.561288
AS-1A_1_paired_trimmed_paired_merged_contig_100664		[INTERPRO, NO-BLAST]	[INTERPRO, NO-BLAST]				---NA---	277									0.0431707	0.0287885	0.0565855	0.560927	0.235066	0.0899895	0.182871	0.42331	0.0854064	0.0286538	0	0.0311152	0.382104	0.0570713	0.0608613	0.0908115	0.276266	0.0913054	0.0431707	0.0287885	0.0565855	0.467842	0.130585	0.0899895	0.091442	0.110227	0.0480225	0.0286538	0	0.0311152	0.109316	0.0285368	0.0304323
AS-1A_1_paired_trimmed_paired_merged_contig_100665		[INTERPRO, NO-BLAST]	[INTERPRO, NO-BLAST]				---NA---	1091									0.0876878	0.0293501	0.0216692	1.13151	0.382508	0.315697	0.184529	0.513807	0.321929	0.0792711	0.0297864	0.205212	0.374992	0.348842	0.162049	0.207413	0.52916	0.285291	0.0525822	0.0146754	0.0124426	0.782864	0.0506934	0.0258424	0.0613511	0.10158	0.0913245	0.0187837	0.0149487	0.0555809	0.106901	0.0339458	0.000592385
AS-1A_1_paired_trimmed_paired_merged_contig_100666		[INTERPRO, NO-BLAST]	[INTERPRO, NO-BLAST]				---NA---	262									0.0228212	0.15336	0.375377	0.33765	0.0317997	0	0.0964448	0.128184	0.0317386	0.225636	0.815653	0	0.748306	0.866686	0.128691	0.0323064	0	0	0.0228212	0.15336	0.192684	0.245857	0.0317997	0	0.0554242	0.0854848	0.0317386	0.0265887	0.2615	0	0.265626	0.0293962	0.0643491
AS-1A_1_paired_trimmed_paired_merged_contig_100669		[INTERPRO, NO-BLAST]	[INTERPRO, NO-BLAST]				---NA---	238									0	0	0	0	0	0.0349119	0.0357208	0	0	0.156239	0.440247	0.437167	0.608178	0.576917	0.565201	0.526593	0.142625	0.697416	0	0	0	0	0	0.0349119	0.0357208	0	0	0.110332	0.0328138	0.286959	0.150863	0.171923	0.153031
AS-1A_1_paired_trimmed_paired_merged_contig_10067		[INTERPRO, BLASTED, MAPPED, ANNOTATED]	[INTERPRO, BLASTED, MAPPED, ANNOTATED]		0.270895		GDP-L-galactose phosphorylase 1	1618	P:GO:0006006; F:GO:0080048; C:GO:0005737	2.02118e-05	0.510274	0.0189824	P:glucose metabolic process; F:GDP-D-glucose phosphorylase activity; C:cytoplasm	Vitvi10g00947_t001	Vitvi10g00947	XP_010655755.1 GDP-L-galactose phosphorylase 1 isoform X1	10.234	12.6476	9.47411	7.33032	10.4716	12.2195	10.9701	8.68602	8.91679	8.60122	6.59122	5.71067	5.03292	4.47404	6.77919	5.96451	5.6723	5.03974	0.952958	0.637016	1.58299	0.361534	1.83014	0.576045	1.09151	0.481596	0.331144	0.489673	0.190799	1.10017	0.470031	0.287964	0.517323
AS-1A_1_paired_trimmed_paired_merged_contig_100670		[INTERPRO, BLASTED, MAPPED, ANNOTATED]	[INTERPRO, BLASTED, MAPPED, ANNOTATED]				Transposon TX1 uncharacterized 149 kDa protein	2244	P:GO:0006950; P:GO:0050789; C:GO:0110165	5.78265e-36	0.275782	0.00689234	P:response to stress; P:regulation of biological process; C:cellular anatomical entity	Vitvi00g04764_t001	Vitvi00g04764		0.085176	0.12087	0.3242	0.265151	0.0733724	0.146464	0.127101	0.204163	0.197543	0.0670007	0.399512	0.0330977	0.62645	0.726178	0.135009	0.104492	0.174109	0.171715	0.0222567	0.045076	0.140152	0.0923731	0.0146083	0.00691505	0.0504234	0.0467773	0.0320751	0.0336566	0.0425856	0.00977805	0.121295	0.0632375	0.0109155
AS-1A_1_paired_trimmed_paired_merged_contig_100677		[INTERPRO, BLASTED, MAPPED]	[INTERPRO, BLASTED, MAPPED]				hypothetical protein VITISV_025064	202	P:GO:0015074; F:GO:0003676				P:DNA integration; F:nucleic acid binding				0.058862	0.236115	0.123757	0.284503	0.126361	0	0.0835893	0.205967	0.041166	0.0785852	0.716619	0.0436889	1.3609	1.12174	0.0414809	0.0827359	0.0846791	0.0841773	0.058862	0.0695656	0.0730713	0.144468	0.0737241	0	0.0417977	0.108286	0.041166	0.0785852	0.13012	0.0436889	0.177843	0.369641	0.0414809
AS-1A_1_paired_trimmed_paired_merged_contig_100678		[INTERPRO, NO-BLAST]	[INTERPRO, NO-BLAST]				---NA---	615									0.0880001	0.181195	0.230938	0.471909	0.37187	0.112513	0.189786	0.149627	0.144586	0	0.284338	0.0686646	0.549389	0.50968	0	0.0818402	0	0.0276485	0.0105933	0.107535	0.145065	0.13893	0.106789	0.0365364	0.0579492	0.0275572	0.0119452	0	0.0876281	0.0375057	0.196265	0.196869	0
AS-1A_1_paired_trimmed_paired_merged_contig_100679		[INTERPRO, NO-BLAST]	[INTERPRO, NO-BLAST]		0.634346	7.14626e-07	---NA---	948									0.11503	0.149356	0.191563	3.4484	1.32508	0.176364	0.141804	0.405838	0.280753	0.0372419	0.11113	0.378023	0.62433	0.721307	0.142095	0.141035	0.134399	0.127679	0.049466	0.0269275	0.0791989	1.07517	0.236324	0.0574775	0.0330378	0.039967	0.0488945	0.018935	0.011946	0.310395	0.222064	0.162347	0.0468567
AS-1A_1_paired_trimmed_paired_merged_contig_10068		[INTERPRO, BLASTED, MAPPED, ANNOTATED]	[INTERPRO, BLASTED, MAPPED, ANNOTATED]		0.415863	0.000281839	probable serine/threonine-protein kinase At4g35230	1131	P:GO:0006468; P:GO:0009742; F:GO:0004672; F:GO:0005515; F:GO:0005524	6.51653e-10	0.68856	0.000640001	P:protein phosphorylation; P:brassinosteroid mediated signaling pathway; F:protein kinase activity; F:protein binding; F:ATP binding	Vitvi18g00120_t001	Vitvi18g00120	XP_002285926.1 probable serine/threonine-protein kinase At4g35230	53.6213	47.5362	46.2109	36.3617	27.9133	46.1018	44.435	45.6621	45.1336	50.6306	57.8768	33.9924	41.7933	41.4302	54.7091	45.7527	48.2858	45.8988	0.76456	7.82634	5.93264	7.73162	1.71445	1.92399	1.53898	0.309854	1.14663	1.67421	2.47414	1.82301	0.560028	4.07281	3.61461
AS-1A_1_paired_trimmed_paired_merged_contig_100686		[INTERPRO, NO-BLAST]	[INTERPRO, NO-BLAST]				---NA---	356									0.524098	0.291217	0.246253	0.317987	0.162478	0.173853	0.187728	0.235511	0.183401	0.321982	0.113635	0.0484209	0.0243076	0.0239852	0.0471797	0.0946584	0.0958164	0.0223887	0.0887641	0.159136	0.0959874	0.208998	0.0854806	0.0707549	0.0939078	0.0483595	0.124484	0.140354	0.0236221	0.0484209	0.0243076	0.0239852	0.0471797
AS-1A_1_paired_trimmed_paired_merged_contig_10069		[INTERPRO, BLASTED, MAPPED, ANNOTATED]	[INTERPRO, BLASTED, MAPPED, ANNOTATED]		0.446583		GDSL esterase/lipase 1-like	2007	F:GO:0016298	4.39545e-07	0.499234		F:lipase activity	Vitvi09g00040_t001	Vitvi09g00040	RVX17197.1GDSL esterase/lipase 1	5.82022	6.5725	6.64083	11.3044	5.60367	3.31465	3.94291	3.73636	4.00203	15.9167	11.9397	7.01121	12.4704	8.88731	4.02464	5.54585	5.62523	6.50233	0.64296	0.408487	1.46096	5.47975	0.993571	0.802595	0.537188	0.505341	0.120427	3.24218	3.34249	1.28414	1.64899	2.88435	0.415429
AS-1A_1_paired_trimmed_paired_merged_contig_100690		[INTERPRO, BLASTED, MAPPED, ANNOTATED]	[INTERPRO, BLASTED, MAPPED, ANNOTATED]				disease resistance RPP8-like protein 3 isoform X1	468	P:GO:0006952; F:GO:0043531				P:defense response; F:ADP binding	Vitvi11g00344_t001	Vitvi11g00344	XP_002281054.1 putative disease resistance RPP13-like protein 3	0.126884	0.238563	0.448772	0.679907	0.267184	0.356353	0.358773	0.392722	0.192834	0.135461	0.210554	0.194387	1.89158	2.01516	0.700875	0.428096	0.416918	0.781121	0.0958906	0.113628	0.324573	0.350729	0.08761	0.127908	0.176654	0.117241	0.0903878	0.0897831	0.095968	0.0569081	0.512946	0.311323	0.122973
AS-1A_1_paired_trimmed_paired_merged_contig_100691		[INTERPRO, BLASTED, MAPPED, ANNOTATED]	[INTERPRO, BLASTED, MAPPED, ANNOTATED]				putative ribonuclease H protein	359	P:GO:0006281; P:GO:0016310; P:GO:0090305; F:GO:0004518; F:GO:0005524; F:GO:0008233; F:GO:0016301; C:GO:0031307				P:DNA repair; P:phosphorylation; P:nucleic acid phosphodiester bond hydrolysis; F:nuclease activity; F:ATP binding; F:peptidase activity; F:kinase activity; C:integral component of mitochondrial outer membrane				0.0664302	0.088602	0.211964	0.533166	0.137174	0.0997576	0.0940671	0.047073	0.0463775	0.0661858	0.611067	0.0219405	0.456246	0.249598	0.0233402	0.0695293	0.0476467	0.0698537	0.0383538	0.0594082	0.179707	0.463175	0.068818	0.0680587	0.047037	0.047073	0.0463775	0.0382941	0.14635	0.0219405	0.137729	0.0605867	0.0233402
AS-1A_1_paired_trimmed_paired_merged_contig_100692		[INTERPRO, BLASTED, MAPPED, ANNOTATED]	[INTERPRO, BLASTED, MAPPED, ANNOTATED]				iron-sulfur protein NUBPL	468	P:GO:0016226; P:GO:0032981; F:GO:0005524; F:GO:0051539; C:GO:0005739				P:iron-sulfur cluster assembly; P:mitochondrial respiratory chain complex I assembly; F:ATP binding; F:4 iron, 4 sulfur cluster binding; C:mitochondrion	Vitvi07g00015_t001	Vitvi07g00015	XP_002282449.1 iron-sulfur protein NUBPL	0.255375	0.18535	0.176163	0.426909	0.396334	0.379327	0.233631	0.267688	0.314438	0.345033	0.168496	0.125038	0.310462	0.310877	0.288382	0.535059	0.490193	0.159854	0.045298	0.0444538	0.0953613	0.127879	0.244191	0.131532	0.0663789	0.0618409	0.0663836	0.0215974	0.103556	0.0132395	0.133461	0.0242688	0.079594
AS-1A_1_paired_trimmed_paired_merged_contig_100695		[INTERPRO, NO-BLAST]	[INTERPRO, NO-BLAST]				---NA---	367		2.47605e-06	0.60877	0.00776158					0.0809955	2.91225	3.1342	3.56015	0.228556	0	0.0926598	0.0230234	0	0	3.99323	0	7.07601	6.44623	0	0	0	0	0.0809955	2.91225	1.50671	3.56015	0.0965702	0	0.0926598	0.0230234	0	0	1.14314	0	1.80707	0.827179	0
AS-1A_1_paired_trimmed_paired_merged_contig_100697		[INTERPRO, NO-BLAST]	[INTERPRO, NO-BLAST]				---NA---	284									0	0	0	0.0313438	0	0	0	0	0	0.0555387	0.0280175	0.0614228	0.0555679	0.0279731	0.414447	0.410814	0.209284	0.758457	0	0	0	0.0313438	0	0	0	0	0	0.0555387	0.0280175	0.0307178	0.0555679	0.0279731	0.0771219
AS-1A_1_paired_trimmed_paired_merged_contig_100698		[INTERPRO, NO-BLAST]	[INTERPRO, NO-BLAST]				---NA---	284									0	0.0561579	0	0.747066	0.233818	0.117029	0.118909	0.380147	0.290563	0.083308	0	0.0891574	0.058254	0.117889	0.504659	0.117695	0.238815	0.176602	0	0.0561579	0	0.448861	0.147137	0.117029	0.0594587	0.159906	0.206088	0.083308	0	0.00304251	0.0292197	0.0800297	0.10894
AS-1A_1_paired_trimmed_paired_merged_contig_1007	DE	[INTERPRO, BLASTED, MAPPED, ANNOTATED]	[HWS, HS, INTERPRO, BLASTED, MAPPED, ANNOTATED]		0.508387		ubiquitin-conjugating enzyme E2 variant 1D	977	P:GO:0006301; P:GO:0070534; F:GO:0016874; F:GO:0061631; C:GO:0005634	7.69144e-25	0.865716	0.00425562	P:postreplication repair; P:protein K63-linked ubiquitination; F:ligase activity; F:ubiquitin conjugating enzyme activity; C:nucleus	Vitvi06g01545_t001	Vitvi06g01545	XP_002271772.1 ubiquitin-conjugating enzyme E2 variant 1D	82.8594	62.905	54.4848	66.1696	66.3148	58.2545	55.0384	53.5366	55.4074	82.2397	52.6254	57.4609	65.4823	68.0576	50.1073	50.801	51.3742	52.7598	6.87815	4.35859	7.45151	1.58015	2.71276	3.42273	3.68679	0.683405	3.51065	2.82941	1.00303	2.43295	2.98738	2.79489	0.102411
AS-1A_1_paired_trimmed_paired_merged_contig_10070		[INTERPRO, BLASTED, MAPPED, ANNOTATED]	[INTERPRO, BLASTED, MAPPED, ANNOTATED]		0.662726	3.83163e-05	potassium channel AKT2/3-like	294	P:GO:0034765; P:GO:0071805; F:GO:0005249; F:GO:0005515; C:GO:0016021	5.60611e-13	0.747194	8.93303e-05	P:regulation of ion transmembrane transport; P:potassium ion transmembrane transport; F:voltage-gated potassium channel activity; F:protein binding; C:integral component of membrane	Vitvi12g01906_t002	Vitvi12g01906	XP_019079233.1 potassium channel AKT2/3 isoform X2	44.6796	44.4079	42.283	24.1413	22.0221	42.8302	36.099	36.8526	39.2388	44.4279	34.0607	40.7624	14.079	15.5655	36.5312	31.2028	34.5208	29.1087	3.86239	5.1883	4.69754	1.64019	2.2997	5.73483	3.69728	2.65301	4.32301	7.58662	6.01906	3.38411	0.769839	1.29527	2.81511
AS-1A_1_paired_trimmed_paired_merged_contig_100706		[INTERPRO, NO-BLAST]	[INTERPRO, NO-BLAST]				---NA---	276									0	0	0	0.0645046	0	0	0	0	0	0	0.173678	0	0.502155	0.348555	0	0	0	0	0	0	0	0.0645046	0	0	0	0	0	0	0.097061	0	0.142971	0.0960377	0
AS-1A_1_paired_trimmed_paired_merged_contig_10071	DE	[INTERPRO, BLASTED]	[WS, HS, INTERPRO, BLASTED]		0.67163		hypothetical protein VITISV_030018	285		6.38529e-31	0.875169			Vitvi10g00756_t001	Vitvi10g00756		8.35488	9.75814	9.66556	10.1469	7.0079	17.4808	19.1131	23.0877	20.5885	8.31223	9.7857	6.16341	9.77664	10.6894	19.1317	21.7271	9.97682	19.4363	1.22082	4.00832	0.670123	2.48618	1.34158	0.71789	3.00303	1.05865	1.05346	0.229397	1.12517	0.297893	1.1329	0.978873	1.3591
AS-1A_1_paired_trimmed_paired_merged_contig_100712		[INTERPRO, BLASTED, MAPPED, ANNOTATED]	[INTERPRO, BLASTED, MAPPED, ANNOTATED]				putative ribonuclease H protein	542	P:GO:0044237; P:GO:0044238; P:GO:0071704; F:GO:0003676; C:GO:0016021				P:cellular metabolic process; P:primary metabolic process; P:organic substance metabolic process; F:nucleic acid binding; C:integral component of membrane				0.0877495	0.175884	0.189891	0.47357	0.26047	0.616196	0.606072	0.939652	0.657514	0.0473069	0.0608352	0.365444	0.285954	0.226147	0.542535	0.33856	0.564577	0.645634	0.0357211	0.0679834	0.10273	0.194955	0.0449916	0.0798216	0.348293	0.237586	0.0674773	0.0255878	0.0304726	0.117372	0.1289	0.0698947	0.153933
AS-1A_1_paired_trimmed_paired_merged_contig_100713		[INTERPRO, NO-BLAST]	[INTERPRO, NO-BLAST]				---NA---	269		4.88717e-07	0.516034	0.0130139					0.110439	0.477982	2.08899	1.97483	0.12586	0.0681634	0.0939351	0.249864	0.211769	0	2.20245	0.0585623	4.61177	2.85535	0.0935878	0.310349	0.157737	0.122471	0.0836772	0.477982	1.03033	1.92708	0.0629534	0.0681634	0.0539819	0.0837406	0.135539	0	0.246052	0.0585623	0.766044	0.480528	0.0540734
AS-1A_1_paired_trimmed_paired_merged_contig_100714		[INTERPRO, NO-BLAST]	[INTERPRO, NO-BLAST]				---NA---	203									0	0.434845	1.30121	1.489	0.0423482	0.24775	0.0418795	0.247075	0.0755766	0	1.31492	0	3.14242	2.77508	0.124818	0.124697	0.0418854	0.0418813	0	0.324216	0.609421	1.36391	0.0423482	0.123889	0.0418795	0.00189507	0.0755766	0	0.249966	0	0.333428	0.628556	0.0723505
AS-1A_1_paired_trimmed_paired_merged_contig_100718		[INTERPRO, NO-BLAST]	[INTERPRO, NO-BLAST]				---NA---	206									0.057636	0.0373781	0.232821	0.0417395	0.0417315	0.296986	0.123236	0.529067	0.350875	0.153381	0	0.0428406	0.0383041	0.12435	0.122605	0.367872	0.289333	0.157345	0.0332762	0.0373781	0.0630413	0.0417395	0.0417315	0.0884483	0.0714834	0.32065	0.0593277	0.101244	0	0.0428406	0.0383041	0.12435	0.000448192
AS-1A_1_paired_trimmed_paired_merged_contig_10072		[INTERPRO, BLASTED, MAPPED, ANNOTATED]	[INTERPRO, BLASTED, MAPPED, ANNOTATED]				transmembrane protein 64	1875	C:GO:0016021	5.16391e-15	0.404945		C:integral component of membrane	Vitvi00g04338_t001	Vitvi00g04338	XP_002274997.2PREDICTED: uncharacterized protein LOC100258130	0.482235	0.471767	1.30296	1.16486	0.321287	0.51175	0.478479	0.650376	0.452141	0.886427	1.62248	0.263467	2.21116	1.48744	0.688031	0.753132	0.770969	0.703917	0.0901598	0.193193	0.548871	0.826502	0.159273	0.0677266	0.143867	0.0560035	0.0604882	0.135001	0.101686	0.0732949	0.181323	0.551515	0.14699
AS-1A_1_paired_trimmed_paired_merged_contig_100721		[INTERPRO, BLASTED, MAPPED, ANNOTATED]	[INTERPRO, BLASTED, MAPPED, ANNOTATED]				disease resistance RPP8-like protein 3 isoform X1	980	P:GO:0006952; F:GO:0043531				P:defense response; F:ADP binding	Vitvi11g00344_t001	Vitvi11g00344	XP_002281054.1 putative disease resistance RPP13-like protein 3	0.060989	0.104977	0.201037	0.552876	0.0852862	0.399106	0.162778	0.425004	0.178849	0.0160949	0.128165	0.05016	0.562081	0.56693	0.119945	0.111274	0.286167	0.185752	0.0231309	0.00906407	0.0559024	0.240576	0.072527	0.0568496	0.0761686	0.105161	0.0593018	0.0160949	0.0777034	0.0279095	0.0819847	0.0748792	0.0682797
AS-1A_1_paired_trimmed_paired_merged_contig_100728		[INTERPRO, BLASTED, MAPPED]	[INTERPRO, BLASTED, MAPPED]				putative disease resistance protein RGA4	247	P:GO:0006952; F:GO:0000166; F:GO:0043531				P:defense response; F:nucleotide binding; F:ADP binding	Vitvi19g01577_t001	Vitvi19g01577	XP_019072850.1 putative disease resistance protein RGA4	0.0482069	0	0.0344778	0.137721	0.0337309	0.174047	0.0683605	0.133366	0.129446	0	0.0979978	0.104683	0.502534	0.428213	0.136583	0.204646	0.413562	0.336405	0.0278328	0	0.0344778	0.0357397	0.0337309	0.122658	0.0341828	0.133366	0.0648805	0	0.00292058	0.104683	0.227595	0.118667	0.0346977
AS-1A_1_paired_trimmed_paired_merged_contig_10073		[INTERPRO, BLASTED]	[INTERPRO, BLASTED]		0.289124		BRO1 domain-containing protein	557		1.84741e-07	0.573359			Vitvi01g00251_t001	Vitvi01g00251		28.2278	33.4854	26.5037	37.5124	37.8278	35.4641	39.2114	41.9273	38.235	26.8169	24.1866	36.1706	30.2221	27.793	36.9059	40.7585	37.0636	42.2952	1.67224	4.57729	5.20321	3.67444	0.418462	0.638845	2.9827	2.00112	1.1089	0.67082	2.13073	2.23853	4.06801	1.68815	3.97804
AS-1A_1_paired_trimmed_paired_merged_contig_100730		[INTERPRO, BLASTED, MAPPED]	[INTERPRO, BLASTED, MAPPED]				putative disease resistance protein RGA4	273	P:GO:0006952; F:GO:0000166; F:GO:0043531				P:defense response; F:nucleotide binding; F:ADP binding	Vitvi19g01577_t001	Vitvi19g01577	XP_019072850.1 putative disease resistance protein RGA4	0.0434909	0.11483	0	0.249209	0.208055	0.262902	0.15311	0.305957	0.206238	0.151326	0.209798	0.156648	0.789106	0.385547	0.401625	0.0927234	0.437379	0.178661	0.0251095	0.0574415	0	0.0646718	0.0734043	0.170791	0.0305493	0.0608063	0.0577652	0.102462	0.110511	0.03507	0.171461	0.0244723	0.154781
AS-1A_1_paired_trimmed_paired_merged_contig_100732		[INTERPRO, NO-BLAST]	[INTERPRO, NO-BLAST]				---NA---	380									0.0323083	0.103084	0.216881	0.37294	0.327572	0.134611	0.110775	0.526151	0.190162	0.0415079	0.0658309	0.06468	0.806679	0.280534	0.24328	0.265113	0.201121	0.416391	0.0323083	0.0539729	0.108621	0.159389	0.19801	0.0369555	0.0452906	0.132919	0.098269	0.0415079	0.0389063	0.0359885	0.34839	0.0647122	0.0578785
AS-1A_1_paired_trimmed_paired_merged_contig_10074		[INTERPRO, BLASTED]	[INTERPRO, BLASTED]				BRO1 domain-containing protein	404						Vitvi01g00251_t001	Vitvi01g00251		14.3061	15.7224	12.5963	15.1194	18.7725	15.9271	14.5899	15.6896	15.5932	7.56059	7.0844	10.8079	7.95951	7.01288	7.39702	9.00054	9.10372	10.2355	0.842227	2.59498	2.84217	1.56081	2.53464	1.32181	2.12014	0.57413	0.416409	0.865968	0.223537	2.20806	0.437657	0.958944	0.390819
AS-1A_1_paired_trimmed_paired_merged_contig_100745		[INTERPRO, BLASTED]	[INTERPRO, BLASTED]				B3 domain-containing protein At3g06220-like	567									0.0216529	0.0425189	0.232564	0.18862	0	0	0.0594547	0.0743125	0.0270583	0	0.125803	0.0152009	0.526208	0.456101	0.0295893	0	0.029992	0	0.0216529	0.0425189	0.116475	0.07429	0	0	0.0397718	0.0393907	0.0270583	0	0.0612232	0.0152009	0.0654948	0.026949	0.0147947
AS-1A_1_paired_trimmed_paired_merged_contig_100746		[INTERPRO, NO-BLAST]	[INTERPRO, NO-BLAST]				---NA---	497									0	0.113184	0.134869	0.421703	0.0345943	0.0368933	0.0513171	0.0510036	0.145452	0.0393004	0.194812	0.117742	0.724264	0.981457	0	0.0842849	0.0859418	0.0342129	0	0.113184	0.0911125	0.294404	0.0345943	0.0368933	0.0513171	0.0510036	0.0246304	0.0393004	0.0058059	0.012467	0.233938	0.087581	0
AS-1A_1_paired_trimmed_paired_merged_contig_10075		[INTERPRO, BLASTED]	[INTERPRO, BLASTED]				programmed cell death 6-interacting protein	502						Vitvi01g00251_t001	Vitvi01g00251		11.4098	9.82439	8.83403	11.2518	11.5246	11.9985	11.6029	11.3991	9.86483	16.9348	14.5319	16.3944	14.9192	14.5064	17.5373	18.3892	17.1561	17.9086	0.454862	0.64185	1.83166	1.02901	1.13131	1.01567	1.20887	0.672862	0.439557	1.56055	0.606137	1.95341	0.599041	0.481591	1.16197
AS-1A_1_paired_trimmed_paired_merged_contig_100750		[INTERPRO, NO-BLAST]	[INTERPRO, NO-BLAST]				---NA---	233									1.12545	0.751147	0.489926	1.3556	0.326445	0.806828	0.504234	0.827063	0.647861	1.27666	2.94761	0.965485	3.02485	2.36808	1.55387	1.50421	1.67448	1.20453	0.31142	0.214693	0.209802	0.856561	0.172009	0.254553	0.191183	0.160381	0.227889	0.186468	1.25979	0.390174	0.355905	0.711537	0.0743117
AS-1A_1_paired_trimmed_paired_merged_contig_100751		[INTERPRO, BLASTED, MAPPED, ANNOTATED]	[INTERPRO, BLASTED, MAPPED, ANNOTATED]				putative ribonuclease H protein	222	P:GO:0006623; P:GO:0009788; P:GO:0045717; P:GO:0071985; P:GO:1901000; F:GO:0036313; F:GO:1905394; C:GO:0005634; C:GO:0005768; C:GO:0005829; C:GO:0005886; C:GO:0009506; C:GO:0016021; C:GO:0030014				P:protein targeting to vacuole; P:negative regulation of abscisic acid-activated signaling pathway; P:negative regulation of fatty acid biosynthetic process; P:multivesicular body sorting pathway; P:regulation of response to salt stress; F:phosphatidylinositol 3-kinase catalytic subunit binding; F:retromer complex binding; C:nucleus; C:endosome; C:cytosol; C:plasma membrane; C:plasmodesma; C:inte…				0.0536356	0.217191	0.224631	0.637	0.147807	0.0761749	0	0.0370962	0.0374989	0.0715055	0.180718	0.0709606	0.520424	0.362488	0	0.0377699	0.153651	0.114891	0.0309671	0.217191	0.117848	0.34007	0.0997561	0.0761749	0	0.0370962	0.0374989	0.0715055	0.0710012	0.0709606	0.215039	0.140923	0
AS-1A_1_paired_trimmed_paired_merged_contig_100752		[INTERPRO, NO-BLAST]	[INTERPRO, NO-BLAST]				---NA---	419									0.0860147	0.168962	0.0406493	0.102606	0.0969728	0.352868	0.259966	1.11867	0.560442	0	0.0767599	0.0375972	0.0740165	0.0597179	0.120796	0.138968	0.22196	0.258444	0.0367698	0.0304621	0.0406493	0.102606	0.0522016	0.0627719	0.0537187	0.127263	0.120689	0	0.0186664	0.0375972	0.0370257	0.0353256	0.0352604
AS-1A_1_paired_trimmed_paired_merged_contig_100753		[INTERPRO, BLASTED, MAPPED, ANNOTATED]	[INTERPRO, BLASTED, MAPPED, ANNOTATED]				ALA-interacting subunit 3	1104	C:GO:0016021				C:integral component of membrane				0.0268476	0.108577	0.14857	2.02116	0.342756	0.0604756	0.114548	0.0833522	0.162272	0.0428614	0.296599	0.0508015	0.649915	0.555012	0.0685582	0.0301328	0.0844356	0.102705	0.0268476	0.0884816	0.05313	1.73489	0.19662	0.0397762	0.0603981	0.0153512	0.0186006	0.0428614	0.0993822	0.0394234	0.159676	0.0907519	0.0130483
AS-1A_1_paired_trimmed_paired_merged_contig_100756		[INTERPRO, BLASTED, MAPPED, ANNOTATED]	[INTERPRO, BLASTED, MAPPED, ANNOTATED]				putative ribonuclease H protein	1488	P:GO:0006004; P:GO:0006278; P:GO:0006281; P:GO:0006979; P:GO:0016070; P:GO:0055114; P:GO:0090305; P:GO:0098869; F:GO:0003677; F:GO:0003964; F:GO:0004519; F:GO:0004601; F:GO:0016757; F:GO:0020037; C:GO:0005773; C:GO:0005829	1.06278e-22	0.39552		P:fucose metabolic process; P:RNA-dependent DNA biosynthetic process; P:DNA repair; P:response to oxidative stress; P:RNA metabolic process; P:oxidation-reduction process; P:nucleic acid phosphodiester bond hydrolysis; P:cellular oxidant detoxification; F:DNA binding; F:RNA-directed DNA polymerase activity; F:endonuclease activity; F:peroxidase activity; F:transferase activity, transferring glyco…				0.0479325	0.0107597	0.15066	0.23966	0.0936631	0.118706	0.101334	0.151902	0.107053	0.0699848	0.331394	0.0376915	1.19597	0.672954	0.101799	0.0843184	0.171116	0.282031	0.0284305	0.00537999	0.0759486	0.036834	0.00837498	0.0591132	0.0676496	0.0265877	0.0463152	0.0197622	0.0257414	0.0292496	0.295988	0.0626617	0.0168288
AS-1A_1_paired_trimmed_paired_merged_contig_100757		[INTERPRO, NO-BLAST]	[INTERPRO, NO-BLAST]				---NA---	251									0.165458	0.44115	0.218564	0.444459	0.363221	0.585628	0.132189	0.629727	0.45116	0.234919	0.163066	0.22936	0.351638	0.317283	0.168114	0.268513	0.440122	0.466974	0.111621	0.11535	0.218564	0.103667	0.0415993	0.091344	0.0661058	0.197175	0.0290784	0.136056	0.0848534	0.0791221	0.0609114	0.110717	0.0892328
AS-1A_1_paired_trimmed_paired_merged_contig_100759		[INTERPRO, BLASTED, MAPPED, ANNOTATED]	[INTERPRO, BLASTED, MAPPED, ANNOTATED]				hypothetical protein CK203_033997	273	C:GO:0016021				C:integral component of membrane				0.177175	0.0292103	0.0574146	0.469679	0.124016	0.342161	0.0934235	0.274799	0.534348	0	0.0312432	0.0577042	0.0606012	0.175607	0.0614547	0.184075	0.248922	0.485786	0.0815656	0.0292103	0.0574146	0.284909	0.062031	0.148566	0.0934235	0.0508989	0.0548551	0	0.0312432	0.0577042	0.0303971	0.0850612	0.0307274
AS-1A_1_paired_trimmed_paired_merged_contig_10076		[INTERPRO, BLASTED, MAPPED, ANNOTATED]	[INTERPRO, BLASTED, MAPPED, ANNOTATED]		0.618831	0.00591871	pentatricopeptide repeat-containing protein At3g12770	2641	P:GO:0080156; F:GO:0005515; F:GO:0008270; C:GO:0005739	1.30451e-21	0.76256	1.85107e-06	P:mitochondrial mRNA modification; F:protein binding; F:zinc ion binding; C:mitochondrion	Vitvi12g00591_t001	Vitvi12g00591	XP_002276196.1 pentatricopeptide repeat-containing protein At3g12770	1.07297	1.30056	1.3166	2.45001	1.86286	1.50087	1.427	1.86783	1.4303	1.07358	1.29549	1.27656	2.49101	2.34985	1.13489	1.18603	1.35768	1.43403	0.0899931	0.13947	0.0576409	0.504933	0.289888	0.0779594	0.0728578	0.133443	0.19184	0.0774002	0.0426344	0.173652	0.317656	0.144196	0.133135
AS-1A_1_paired_trimmed_paired_merged_contig_100760		[INTERPRO, BLASTED, MAPPED, ANNOTATED]	[INTERPRO, BLASTED, MAPPED, ANNOTATED]				MND1-interacting protein 1	278	P:GO:0016579				P:protein deubiquitination	Vitvi02g00670_t001	Vitvi02g00670		0.0434664	0.257621	0.0286581	0.0629496	0.0281241	0.310788	0.272256	0.509563	0.207231	0.113475	0.392679	0.186317	0.0311277	0.0897189	0.241758	0.751903	0.731675	0.596325	0.0251018	0.131957	0.0286581	0.031489	0.0281241	0.080238	0.0932367	0.214623	0.12099	0.113475	0.274157	0.0973399	0.0311277	0.0532549	0.0796096
AS-1A_1_paired_trimmed_paired_merged_contig_100764		[INTERPRO, BLASTED]	[INTERPRO, BLASTED]				E3 ubiquitin-protein ligase MIEL1	246									0.120696	0.127433	0.0323859	0.335711	0	0.584755	0.205674	0.307114	0.231493	0.272165	0.233791	0.0320188	0.203742	0.162587	0.478646	0.477048	0.276445	0.267392	0.0724545	0.063746	0.0323859	0.168281	0	0.199435	0.104519	0.118751	0.0368162	0.057726	0.0948672	0.0320188	0.109194	0.114536	0.179819
AS-1A_1_paired_trimmed_paired_merged_contig_100767		[INTERPRO, NO-BLAST]	[INTERPRO, NO-BLAST]				---NA---	752									0.0481833	0.0956845	0.075448	0.547829	0.156588	0.240445	0.167616	0.199162	0.206782	0.0211093	0.0870607	0.131175	0.188523	0.296454	0.0673883	0.0886566	0.236476	0.275545	0.021022	0.055102	0.0279274	0.480733	0.0947965	0.0151468	0.0401833	0.0682079	0.0510934	0.0211093	0.0245293	0.0453869	0.100919	0.107255	0.0390616
AS-1A_1_paired_trimmed_paired_merged_contig_10077		[INTERPRO, BLASTED]	[INTERPRO, BLASTED]		0.414041	1.578e-05	phosphatidylinositol/phosphatidylcholine transfer protein SFH1-like	607		2.03373e-06	0.47654			Vitvi19g00706_t001	Vitvi19g00706		0.276037	0.377682	0.428505	2.24618	1.14835	0.140682	0.401891	0.4674	0.268816	2.80422	4.30841	4.1243	4.99391	5.90765	5.75218	6.65574	5.79349	6.52323	0.0811433	0.0579601	0.0435178	0.350876	0.153371	0.0250435	0.268602	0.0887964	0.0533428	0.362966	0.639965	1.0448	0.739178	0.804285	0.560169
AS-1A_1_paired_trimmed_paired_merged_contig_100772		[INTERPRO, NO-BLAST]	[INTERPRO, NO-BLAST]				---NA---	800									0.0594079	0.218085	0.166889	0.205521	0.124065	0.216339	0.293347	0.448034	0.292691	0.0982478	0.27404	0.242433	0.48589	0.40612	0.179326	0.198272	0.371419	0.511273	0.042038	0.0571135	0.101785	0.0838107	0.019767	0.0145799	0.0397393	0.0853752	0.0216476	0.025552	0.0389532	0.0115317	0.0890915	0.0392446	0.0646514
AS-1A_1_paired_trimmed_paired_merged_contig_100773		[INTERPRO, BLASTED, MAPPED, ANNOTATED]	[INTERPRO, BLASTED, MAPPED, ANNOTATED]				1-aminocyclopropane-1-carboxylate oxidase-like 1	322	P:GO:0055114; F:GO:0016491; F:GO:0046872				P:oxidation-reduction process; F:oxidoreductase activity; F:metal ion binding				0.594876	0.684432	0.349177	0.796185	0.889884	0.849356	0.592948	1.11859	0.85442	0	0	0.198638	0	0.0246719	0	0	0	0	0.156675	0.28336	0.211379	0.364838	0.124607	0.321786	0.225919	0.165845	0.134546	0	0	0.159305	0	0.0246719	0
AS-1A_1_paired_trimmed_paired_merged_contig_100775		[INTERPRO, BLASTED, MAPPED, ANNOTATED]	[INTERPRO, BLASTED, MAPPED, ANNOTATED]				putative ribonuclease H protein	228	P:GO:0006623; P:GO:0051168; P:GO:0071985; F:GO:0005049; F:GO:0036313; F:GO:1905394; C:GO:0005768; C:GO:0005773; C:GO:0005829; C:GO:0016021; C:GO:0030014				P:protein targeting to vacuole; P:nuclear export; P:multivesicular body sorting pathway; F:nuclear export signal receptor activity; F:phosphatidylinositol 3-kinase catalytic subunit binding; F:retromer complex binding; C:endosome; C:vacuole; C:cytosol; C:integral component of membrane; C:CCR4-NOT complex				0	0.0704918	0.106667	0.4102	0.109625	0.227477	0.219581	0.479401	0.328447	0.0696238	0.0712653	0.0732534	0.566842	0.354855	0.0367506	0.110077	0.0370028	0.107205	0	0.0704918	0.00273781	0.248843	0.109625	0.00698172	0.0632648	0.260607	0.167267	0.0696238	0.0357653	0.0368035	0.152994	0.0302971	0.0367506
AS-1A_1_paired_trimmed_paired_merged_contig_10078		[INTERPRO, BLASTED]	[INTERPRO, BLASTED]		0.416252		Phosphatidylinositol/phosphatidylcholine transfer protein SFH2	441		9.92181e-05	0.467039	0.000463489		Vitvi19g00706_t001	Vitvi19g00706		1.16804	1.46544	1.70746	2.35327	1.5186	1.99643	1.96914	1.99578	2.50248	2.19082	3.2656	4.02383	5.29059	5.9189	4.44637	6.35858	4.7541	5.87205	0.180959	0.138777	0.559107	0.507959	0.126018	0.0759047	0.161606	0.368536	0.172059	0.233643	0.25358	0.937819	1.26162	1.09652	0.219142
AS-1A_1_paired_trimmed_paired_merged_contig_100783		[INTERPRO, NO-BLAST]	[INTERPRO, NO-BLAST]				---NA---	390									0.152524	0.504845	0.207914	2.08752	2.10548	0.644004	0.514695	0.748496	0.715265	0.101368	0.142703	0.630955	0.71497	1.09847	0.172379	0.388128	0.261031	0.190197	0.0527562	0.283676	0.107866	1.53619	0.489897	0.0664051	0.324954	0.162893	0.233197	0.0535515	0.0858964	0.564431	0.206092	0.296059	0.0775218
AS-1A_1_paired_trimmed_paired_merged_contig_100789		[INTERPRO, BLASTED, MAPPED, ANNOTATED]	[INTERPRO, BLASTED, MAPPED, ANNOTATED]				LINE-1 retrotransposable element ORF2 protein	339	P:GO:0006281; P:GO:0015074; P:GO:0090305; F:GO:0003677; F:GO:0004519; F:GO:0008270; C:GO:0005634; C:GO:0016021				P:DNA repair; P:DNA integration; P:nucleic acid phosphodiester bond hydrolysis; F:DNA binding; F:endonuclease activity; F:zinc ion binding; C:nucleus; C:integral component of membrane				0.07129	0.0474104	0.291734	0.41314	0.126795	0.128051	0.0996168	0.345591	0.164157	0.0933546	0.651767	0.127123	0.951968	1.07065	0.520098	0.518408	0.827172	0.692443	0.0411698	0.0474104	0.146109	0.206667	0.126795	0.0269718	0.049812	0.0270467	0.0577591	0.046678	0.210119	0.127123	0.449337	0.196286	0.195712
AS-1A_1_paired_trimmed_paired_merged_contig_10079		[INTERPRO, NO-BLAST]	[INTERPRO, NO-BLAST]				---NA---	608									0	0	0	0.131768	0	0	0	0	0	0.11346	0.50093	0.169025	0.83116	0.892106	0.124559	0.194546	0.195516	0.19068	0	0	0	0.131768	0	0	0	0	0	0.0586278	0.14272	0.051286	0.071265	0.0440527	0.047716
AS-1A_1_paired_trimmed_paired_merged_contig_100790		[INTERPRO, BLASTED, MAPPED, ANNOTATED]	[INTERPRO, BLASTED, MAPPED, ANNOTATED]				LINE-1 retrotransposable element ORF2 protein	436	P:GO:0006281; P:GO:0032259; P:GO:0090305; F:GO:0003677; F:GO:0004519; F:GO:0008168; F:GO:0008270; C:GO:0005634; C:GO:0016021				P:DNA repair; P:methylation; P:nucleic acid phosphodiester bond hydrolysis; F:DNA binding; F:endonuclease activity; F:methyltransferase activity; F:zinc ion binding; C:nucleus; C:integral component of membrane	Vitvi00g04284_t001	Vitvi00g04284	RVX23168.1Calmodulin-binding transcription activator 3	0.0413892	0.0726716	0.363555	0.944167	0.0561504	0.281266	0.174137	0.460382	0.20099	0.208174	0.464689	0.0744381	1.19476	0.950353	0.17351	0.153094	0.273749	0.173297	0.0138025	0.0185461	0.220581	0.426102	0.0331187	0.0939105	0.0884752	0.0586413	0.0601789	0.0402761	0.151259	0.0474342	0.217934	0.351405	0.0573823
AS-1A_1_paired_trimmed_paired_merged_contig_100791		[INTERPRO, NO-BLAST]	[INTERPRO, NO-BLAST]				---NA---	215									0.193798	0.291615	0.0364516	0	0.119954	0.475154	0.313316	0.624297	0.568463	0	0.156024	0.122182	0.0354224	0.226488	0.312045	0.155733	0.355702	0.305465	0.0945026	0.145875	0.0364516	0	0.119954	0.109691	0.105612	0.28489	0.122767	0	0.105497	0.0711024	0.0354224	0.00593598	0.169909
AS-1A_1_paired_trimmed_paired_merged_contig_100793		[INTERPRO, BLASTED, MAPPED, ANNOTATED]	[INTERPRO, BLASTED, MAPPED, ANNOTATED]				probable sucrose-phosphate synthase 4	206	P:GO:0005985; F:GO:0016157; F:GO:0046524; C:GO:0005886; C:GO:0016021				P:sucrose metabolic process; F:sucrose synthase activity; F:sucrose-phosphate synthase activity; C:plasma membrane; C:integral component of membrane	Vitvi18g02365_t001	Vitvi18g02365	NP_001267857.1sucrose-phosphate synthase 1	0.144048	0.191786	0.16536	0.638137	0.0379539	0	0	0	0	0.0385296	0.0414048	0.118311	0.549437	0.156368	0	0	0.0412754	0.0825428	0.0863849	0.102644	0.16536	0.32245	0.0379539	0	0	0	0	0.0385296	0.0414048	0.0663247	0.0552752	0.0364316	0
AS-1A_1_paired_trimmed_paired_merged_contig_100794		[INTERPRO, BLASTED, MAPPED, ANNOTATED]	[INTERPRO, BLASTED, MAPPED, ANNOTATED]				Coatomer subunit beta-1	393	P:GO:0006886; P:GO:0016192; F:GO:0005198; C:GO:0000139; C:GO:0030126				P:intracellular protein transport; P:vesicle-mediated transport; F:structural molecule activity; C:Golgi membrane; C:COPI vesicle coat				0.151636	0.0604886	0.225863	0.161194	0.0656236	0.469526	0.423934	0.767381	0.558388	0.0697679	0	0.0400846	0	0.0200112	0.535896	0.552667	0	0.500471	0.0798457	0.0354273	0.0154622	0.161194	0.0656236	0.154253	0.116638	0.11597	0.0484856	0.0433068	0	0.0400846	0	0.0200112	0.150039
AS-1A_1_paired_trimmed_paired_merged_contig_100795		[INTERPRO, NO-BLAST]	[INTERPRO, NO-BLAST]				---NA---	299		6.69032e-28	0.712704	0.000217568					0.19925	0.586466	0.933684	1.02761	1.05861	0.239552	0.478232	0.449399	0.54135	0.0592082	1.03393	0.580793	2.59124	4.30625	0.224506	0.360452	0.112865	0.519243	0.094297	0.212812	0.260749	0.679602	0.279992	0.163432	0.1583	0.142075	0.0243067	0.0300744	0.17584	0.151897	0.535056	1.03557	0.122406
AS-1A_1_paired_trimmed_paired_merged_contig_100796		[INTERPRO, NO-BLAST]	[INTERPRO, NO-BLAST]				---NA---	271									0	0	0	0	0	0	0	0	0	0.152817	1.17926	0.0941953	2.37339	3.20664	0.0619082	0.0618814	0	0.205877	0	0	0	0	0	0	0	0	0	0.0223546	0.322361	0.056513	0.506509	0.203656	0.0309542
AS-1A_1_paired_trimmed_paired_merged_contig_1008		[INTERPRO, BLASTED, MAPPED, ANNOTATED]	[INTERPRO, BLASTED, MAPPED, ANNOTATED]		0.775402	5.63658e-06	phospholipid-transporting ATPase 1	3198	P:GO:0045332; F:GO:0000287; F:GO:0005524; F:GO:0140326; C:GO:0005886; C:GO:0016021	3.2359e-06	0.508049	0.0491914	P:phospholipid translocation; F:magnesium ion binding; F:ATP binding; F:ATPase-coupled intramembrane lipid transporter activity; C:plasma membrane; C:integral component of membrane	Vitvi13g01234_t001	Vitvi13g01234	XP_002271241.2 phospholipid-transporting ATPase 1	8.64381	9.18981	9.38437	12.755	13.2595	8.7747	8.67587	10.3994	9.91695	9.78292	10.2509	11.2056	10.0018	8.84736	11.9379	12.3601	13.1298	11.7124	0.463737	0.185831	0.553763	0.918214	0.532359	0.693718	0.458588	0.167034	0.73046	0.17949	0.791016	0.552159	0.349113	1.13165	0.778834
AS-1A_1_paired_trimmed_paired_merged_contig_10080		[INTERPRO, BLASTED, MAPPED, ANNOTATED]	[INTERPRO, BLASTED, MAPPED, ANNOTATED]				UV-B-induced protein At3g17800, chloroplastic isoform X2	655	F:GO:0016787	4.8969e-08	0.695799	0.00731678	F:hydrolase activity	Vitvi02g00795_t001	Vitvi02g00795		9.59485	13.3613	9.93419	12.516	15.7548	9.14771	11.2038	9.49245	11.0598	16.2009	12.9822	21.2707	11.6604	11.0297	13.4608	12.2601	15.7325	15.9783	1.09331	2.23545	2.67336	2.59722	2.79885	0.57522	0.892195	0.307316	0.710142	1.40883	1.17929	1.59033	0.607053	0.489554	0.557379
AS-1A_1_paired_trimmed_paired_merged_contig_100801		[INTERPRO, BLASTED, MAPPED, ANNOTATED]	[INTERPRO, BLASTED, MAPPED, ANNOTATED]		0.337099		hypothetical protein CK203_030326	367	C:GO:0016021				C:integral component of membrane	Vitvi08g00844_t002	Vitvi08g00844		2.88708	2.6731	2.47422	3.75501	1.69191	4.43482	5.54093	6.78318	5.32713	0.0266107	0.0449219	0.584086	0.108832	0.216562	0.274507	0.158442	0.207525	0.136964	0.861931	1.3923	0.273163	1.6399	0.564092	0.681434	1.94015	0.245137	0.763059	0.0266107	0.0225015	0.512789	0.0424066	0.118004	0.104443
AS-1A_1_paired_trimmed_paired_merged_contig_100802		[INTERPRO, BLASTED, MAPPED, ANNOTATED]	[INTERPRO, BLASTED, MAPPED, ANNOTATED]				protein EFR3 homolog cmp44E-like isoform X1	327	P:GO:0016310; F:GO:0016301				P:phosphorylation; F:kinase activity	Vitvi05g01488_t001	Vitvi05g01488		0.164217	0.614001	0.599445	1.21381	0	0.236628	0.154187	0.589796	0.420649	0.383788	0.479109	0.0263575	1.17533	0.633936	0.592082	0.278546	0.778655	0.683727	0.0685357	0.542488	0.279492	1.17321	0	0.117445	0.117369	0.158002	0.0221841	0.186222	0.212037	0.0263575	0.245169	0.208397	0.0923736
AS-1A_1_paired_trimmed_paired_merged_contig_100803		[INTERPRO, NO-BLAST]	[INTERPRO, NO-BLAST]				---NA---	370									0.12868	0.580373	0.561429	1.68212	0.711809	0.794555	0.316253	0.519851	0.529209	0.346802	0.298121	0.302604	0.928148	0.732558	0.158626	0.0676168	0.642337	0.628702	0.0455126	0.154411	0.314728	0.479581	0.0519453	0.123932	0.0902474	0.0998039	0.110382	0.162217	0.115425	0.231885	0.30369	0.252202	0.0987014
AS-1A_1_paired_trimmed_paired_merged_contig_100804		[INTERPRO, NO-BLAST]	[INTERPRO, NO-BLAST]				---NA---	509									0.0584998	0.0773766	0.159306	0.253389	0.353152	0.307374	0.247985	0.442716	0.379516	0.39194	0.0606609	0.406475	0.152323	0.0323833	0.330275	0.443613	0.250802	0.742209	0.0224414	0.0150354	0.0826479	0.253389	0.0538998	0.0387307	0.077232	0.122829	0.0671702	0.18523	0.0606609	0.134879	0.0761973	0.0162232	0.134785
AS-1A_1_paired_trimmed_paired_merged_contig_100805		[INTERPRO, NO-BLAST]	[INTERPRO, NO-BLAST]				---NA---	265									0.0910682	0.0606496	0.0321359	1.15127	0.618245	0.125972	0.190261	0.347249	0.280121	0	0.281037	0.243387	0.641299	1.0967	0.158925	0.158074	0.704456	0.468398	0.0525943	0.0606496	0.0321359	0.801676	0.187995	0.0828545	0.144829	0.0639535	0.0966399	0	0.144898	0.156318	0.159865	0.261826	0.0319335
AS-1A_1_paired_trimmed_paired_merged_contig_100806		[INTERPRO, NO-BLAST]	[INTERPRO, NO-BLAST]				---NA---	266									0.0446997	0.38859	0.12806	2.10508	0.989851	0.351165	0.254798	0.283218	0.240503	0	0.180207	0.188831	0.525166	1.10925	0.0956327	0.0620179	0.254915	0.37755	0.0446997	0.132244	0.12806	0.843668	0.506058	0.152476	0.16929	0.0950517	0.0756784	0	0.10071	0.112382	0.182469	0.318163	0.0956327
AS-1A_1_paired_trimmed_paired_merged_contig_10081		[INTERPRO, BLASTED, MAPPED, ANNOTATED]	[INTERPRO, BLASTED, MAPPED, ANNOTATED]				UV-B-induced protein At3g17800, chloroplastic isoform X2	567	F:GO:0016787				F:hydrolase activity	Vitvi02g00795_t001	Vitvi02g00795		8.54463	8.98164	7.21727	7.51199	10.9533	7.5725	9.76869	8.48519	10.6894	0.153536	0.0975657	2.23235	0.184248	0.128682	0.0742771	0.0733586	0.0449593	0.13025	1.11739	1.43911	1.75505	0.924817	1.86877	0.462437	0.441161	0.537648	0.428711	0.0777807	0.0347805	2.09352	0.0728822	0.0240252	0.0149248
AS-1A_1_paired_trimmed_paired_merged_contig_100813		[INTERPRO, NO-BLAST]	[INTERPRO, NO-BLAST]				---NA---	664									0.0181725	0.024205	0.0879279	0.246592	0.160825	0.0504953	0.101717	0.188604	0.0481662	0	0.159165	0.123717	0.988269	0.604401	0.10101	0.152046	0.190985	0.185323	0.0104951	0.024205	0.0522263	0.114087	0.0545219	0.0252505	0.0508623	0.0206899	0.0105752	0	0.0466158	0.0449063	0.141572	0.124582	0.0667638
AS-1A_1_paired_trimmed_paired_merged_contig_100815	DE	[INTERPRO, BLASTED, MAPPED, ANNOTATED]	[WS, HWS, HS, INTERPRO, BLASTED, MAPPED, ANNOTATED]		0.437924		ABC transporter G family member 25	2152	F:GO:0005524; F:GO:0016887; C:GO:0016021	5.36416e-62	0.810305	0.00391746	F:ATP binding; F:ATPase activity; C:integral component of membrane	Vitvi18g01703_t001	Vitvi18g01703	XP_002268373.1 ABC transporter G family member 25	0.0252546	0.149	0.40404	1.83952	0.0636695	0.00772215	0.00395053	0.0115539	0.0154649	0.177011	1.43492	0.0993031	4.58028	3.27468	0.0862196	0.179646	0.0434549	0.0994558	0.00968193	0.127149	0.19318	1.79037	0.052485	0.00772215	0.00395053	0.00662868	0.00773248	0.061962	0.168468	0.0303691	0.965435	0.92913	0.0437116
AS-1A_1_paired_trimmed_paired_merged_contig_100816		[INTERPRO, BLASTED, MAPPED, ANNOTATED]	[INTERPRO, BLASTED, MAPPED, ANNOTATED]				ABC transporter G family member 25	254	F:GO:0005524; F:GO:0016887; C:GO:0016021				F:ATP binding; F:ATPase activity; C:integral component of membrane	Vitvi18g01703_t001	Vitvi18g01703	XP_002268373.1 ABC transporter G family member 25	0	0.0316381	0.0335276	0.280582	0	0	0	0	0	0	0.942464	0.0347447	2.62521	2.26779	0	0.0991218	0.0336716	0.12886	0	0.0316381	0.0335276	0.280582	0	0	0	0	0	0	0.171827	0.0347447	0.532158	0.738414	0
AS-1A_1_paired_trimmed_paired_merged_contig_100817		[INTERPRO, BLASTED, MAPPED, ANNOTATED]	[INTERPRO, BLASTED, MAPPED, ANNOTATED]				ABC transporter G family member 25	224	F:GO:0005524; F:GO:0016887; C:GO:0016021				F:ATP binding; F:ATPase activity; C:integral component of membrane	Vitvi18g01703_t001	Vitvi18g01703	XP_002268373.1 ABC transporter G family member 25	0.0264641	0.107626	0.0760359	0.287197	0	0	0.0379533	0.0374696	0	0.122631	0.552646	0	2.26009	1.88388	0	0.112043	0	0.0379549	0.0264641	0.107626	0.0760359	0.230175	0	0	0.0379533	0.0374696	0	0.0759556	0.237741	0	0.234192	0.820119	0
AS-1A_1_paired_trimmed_paired_merged_contig_10082	DE	[HWS, HS, INTERPRO, BLASTED, MAPPED, ANNOTATED]	[HWS, HS, INTERPRO, BLASTED, MAPPED, ANNOTATED]		0.864053	4.51308e-07	transcription factor E2FC-like	596	P:GO:0000122; P:GO:0045944; P:GO:0051726; F:GO:0000981; F:GO:0008134; F:GO:0043565; F:GO:0046983; C:GO:0005634; C:GO:0090575	4.31338e-28	0.835261	0.000121118	P:negative regulation of transcription by RNA polymerase II; P:positive regulation of transcription by RNA polymerase II; P:regulation of cell cycle; F:DNA-binding transcription factor activity, RNA polymerase II-specific; F:transcription factor binding; F:sequence-specific DNA binding; F:protein dimerization activity; C:nucleus; C:RNA polymerase II transcription regulator complex	Vitvi18g01106_t001	Vitvi18g01106	XP_010664799.1 transcription factor E2FC isoform X2	3.93583	5.19526	4.24386	2.29061	1.02055	7.02555	7.30233	8.01356	6.51465	2.43658	3.78239	3.11859	1.36012	1.23494	5.87435	6.05348	6.12234	5.73	0.25108	0.476124	0.468139	0.162874	0.249834	0.437385	1.36804	0.825596	0.557885	0.299878	0.241567	0.557302	0.179653	0.380221	0.68926
AS-1A_1_paired_trimmed_paired_merged_contig_100824		[INTERPRO, BLASTED, MAPPED, ANNOTATED]	[INTERPRO, BLASTED, MAPPED, ANNOTATED]				probable receptor-like protein kinase At1g80640 isoform X2	236	P:GO:0006468; F:GO:0004674; F:GO:0005524; C:GO:0016021				P:protein phosphorylation; F:protein serine/threonine kinase activity; F:ATP binding; C:integral component of membrane	Vitvi09g00829_t001	Vitvi09g00829	XP_010654871.1 probable receptor-like protein kinase At1g80640 isoform X1	0	0	0	0.264032	0	0	0	0	0	2.84708	1.64306	0.774629	1.9879	1.42192	2.10353	1.02783	1.25828	0.867654	0	0	0	0.264032	0	0	0	0	0	0.124871	0.136925	0.511504	0.279899	0.514607	0.182155
AS-1A_1_paired_trimmed_paired_merged_contig_100825		[INTERPRO, NO-BLAST]	[INTERPRO, NO-BLAST]				---NA---	659									0.0360854	0.120413	0.136317	0.252339	0.0260901	0.0278239	0.0512444	0.07522	0.0252368	0.0296393	0.523343	0	0.854561	0.777187	0.0257343	0	0.0256043	0.0483787	0.0360854	0.0743167	0.0738858	0.252339	0.0260901	0.0278239	0.0256241	0.0571893	0.0252368	0.0296393	0.17128	0	0.185335	0.117352	0.0257343
AS-1A_1_paired_trimmed_paired_merged_contig_100826		[INTERPRO, BLASTED, MAPPED, ANNOTATED]	[INTERPRO, BLASTED, MAPPED, ANNOTATED]				aluminum-activated malate transporter 2	240	P:GO:0015743				P:malate transport	Vitvi13g04284_t001	Vitvi13g04284	RVW58568.1Aluminum-activated malate transporter 8	0	0.0332267	0.210613	0.839019	0.272482	0.403524	0.140217	0.381212	0.202556	0	0.103241	0.0984578	0.284126	0.232521	0.035331	0.139841	0.141712	0.243973	0	0.0332267	0.163369	0.591043	0.0864637	0.144953	0.0923278	0.121937	0.0602205	0	0.061648	0.0984578	0.238118	0.129519	0.035331
AS-1A_1_paired_trimmed_paired_merged_contig_100827		[INTERPRO, BLASTED, MAPPED, ANNOTATED]	[INTERPRO, BLASTED, MAPPED, ANNOTATED]				aluminum-activated malate transporter 2	299	P:GO:0015743; C:GO:0016021	0.00138151	0.486266	0.0107603	P:malate transport; C:integral component of membrane	Vitvi06g01462_t001	Vitvi06g01462	XP_002262763.1 aluminum-activated malate transporter 2	0	0	0	0.0817245	0	0	0.0280385	0.055086	0	0.0263762	1.76158	0	3.3909	4.08899	0	0	0	0	0	0	0	0.0459275	0	0	0.0280385	0.055086	0	0.0263762	0.377652	0	0.477392	2.03855	0
AS-1A_1_paired_trimmed_paired_merged_contig_100831		[INTERPRO, NO-BLAST]	[INTERPRO, NO-BLAST]				---NA---	621									0.115907	0.253884	0.202131	0.325383	0.291167	0.236703	0.215428	0.430158	0.26986	0.149184	0.258957	0.23455	0.623608	0.439854	0.257881	0.323702	0.342384	0.260963	0.0733637	0.0218542	0.183224	0.0347457	0.105892	0.03692	0.0268278	0.128415	0.0688899	0.022674	0.0629728	0.133389	0.103308	0.0761495	0.0893134
AS-1A_1_paired_trimmed_paired_merged_contig_100834		[INTERPRO, BLASTED, MAPPED, ANNOTATED]	[INTERPRO, BLASTED, MAPPED, ANNOTATED]				Protein transport Sec1a	290	P:GO:0006886; P:GO:0006904; F:GO:0019905; C:GO:0005886; C:GO:0030141				P:intracellular protein transport; P:vesicle docking involved in exocytosis; F:syntaxin binding; C:plasma membrane; C:secretory granule	Vitvi15g00748_t001	Vitvi15g00748	XP_002278966.1 protein transport Sec1a isoform X1	0	0.0265514	0.13557	0.804151	0.174205	0.118579	0.23249	0.664307	0.494008	0.0547387	0	0.291233	0.719004	1.45915	0.0870266	0.432914	0.263594	0.311107	0	0.0265514	0.0973148	0.319102	0.0995384	0.0282969	0.126156	0.154978	0.157767	0.0547387	0	0.159076	0.038947	0.361017	0.0500464
AS-1A_1_paired_trimmed_paired_merged_contig_100835		[INTERPRO, NO-BLAST]	[INTERPRO, NO-BLAST]				---NA---	264									0.0226483	0.120485	0.126951	0.722451	0.494351	0	0.0644056	0	0	0	0.029239	0	0.122445	0.216491	0	0	0.0323962	0	0.0226483	0.0807861	0.0857631	0.674187	0.101835	0	0.0644056	0	0	0	0.029239	0	0.0785834	0.0634552	0
AS-1A_1_paired_trimmed_paired_merged_contig_100837		[INTERPRO, NO-BLAST]	[INTERPRO, NO-BLAST]				---NA---	237									2.11841	0.266862	0.480561	0.146091	0.0703083	0.284797	0.285478	0.246854	0.677413	1.18375	1.56255	0.498347	0.234856	0.344224	1.0299	0.316204	0.716703	0.637615	0.90237	0.178497	0.0934438	0.10024	0.0703083	0.234185	0.156196	0.127821	0.133934	0.585508	0.132821	0.193953	0.0828597	0.0440668	0.0319513
AS-1A_1_paired_trimmed_paired_merged_contig_100838		[INTERPRO, NO-BLAST]	[INTERPRO, NO-BLAST]				---NA---	514									1.54565	0.154796	0.215288	0.0827669	0.159131	0.136862	0.114056	0.130261	0.217734	1.47574	0.803901	0.44376	0.156897	0.266443	0.541486	0.209679	0.348134	0.356842	0.669513	0.0633183	0.144477	0.0452534	0.0295931	0.0481143	0.0591808	0.0715229	0.0848153	0.471826	0.186964	0.0358128	0.0408987	0.0364268	0.143886
AS-1A_1_paired_trimmed_paired_merged_contig_100839		[INTERPRO, NO-BLAST]	[INTERPRO, NO-BLAST]				---NA---	232									0.07771	0.0331892	0.0704875	0.401821	0.854404	0.0716296	0.214776	0.252563	0.0358826	0	0.546931	0.0679019	0.931848	0.379383	0.181017	0.218562	0	0.206131	0.0492207	0.0331892	0.0353348	0.305205	0.113314	0.0716296	0.122557	0.201674	0.0358826	0	0.177244	0.0679019	0.146287	0.166299	0.130102
AS-1A_1_paired_trimmed_paired_merged_contig_100840		[INTERPRO, NO-BLAST]	[INTERPRO, NO-BLAST]				---NA---	623									0.202204	0.511589	1.09121	0.585434	0.104118	0.386349	0.524618	0.509828	0.238306	0.145607	0.765053	0.218242	0.810241	0.388205	0.256621	0.228562	0.272618	0.386524	0.0722997	0.266748	0.455482	0.360299	0.0325527	0.0475587	0.146602	0.0130037	0.0822137	0.0279011	0.0482353	0.0401739	0.222518	0.0929157	0.0536729
AS-1A_1_paired_trimmed_paired_merged_contig_100843		[INTERPRO, BLASTED, MAPPED, ANNOTATED]	[INTERPRO, BLASTED, MAPPED, ANNOTATED]				Transposon Ty3-I Gag-Pol polyprotein	544	P:GO:0006355; P:GO:0010150; P:GO:0042742; P:GO:0050832; P:GO:0070417; P:GO:0106167; P:GO:1900367; F:GO:0003700; F:GO:0005516; F:GO:0043565; C:GO:0005634				P:regulation of transcription, DNA-templated; P:leaf senescence; P:defense response to bacterium; P:defense response to fungus; P:cellular response to cold; P:extracellular ATP signaling; P:positive regulation of defense response to insect; F:DNA-binding transcription factor activity; F:calmodulin binding; F:sequence-specific DNA binding; C:nucleus				0.153573	0.0295444	0.121198	0.672575	0.154679	0.267623	0.0772712	0.306895	0.225819	0.116071	0.195587	0.0741391	0.296769	0.418504	0.108661	0.122992	0.218488	0.259808	0.0723541	0.0295444	0.0606999	0.448436	0.0893494	0.146988	0.0555048	0.107206	0.0560609	0.0950293	0.0581262	0.0517486	0.0831198	0.026216	0.0560775
AS-1A_1_paired_trimmed_paired_merged_contig_100849		[INTERPRO, NO-BLAST]	[INTERPRO, NO-BLAST]				---NA---	293									0.0202319	0.0272164	0	0.114814	0.0266843	0.0283585	0	0	0.0568243	0.0937522	0.219539	0.1772	0.784203	0.638601	0.114455	0.227813	0.404469	0.305755	0.0202319	0.0272164	0	0.0577004	0.0266843	0.0283585	0	0	0.0568243	0.0580685	0.0533872	0.134573	0.234997	0.243531	0.0756504
AS-1A_1_paired_trimmed_paired_merged_contig_10085		[INTERPRO, BLASTED, MAPPED, ANNOTATED]	[INTERPRO, BLASTED, MAPPED, ANNOTATED]		0.625685	0.00203679	starch synthase VI isoform X2	387	P:GO:0019252; F:GO:0004373; C:GO:0009507	0.000706442	0.464843		P:starch biosynthetic process; F:glycogen (starch) synthase activity; C:chloroplast	Vitvi11g00903_t001	Vitvi11g00903	NP_001268021.1starch synthase VI	2.8436	2.10605	1.8644	2.34447	1.07834	3.18272	3.48769	2.44094	3.67483	2.21216	2.12954	1.31869	1.52601	1.96745	2.56491	2.83794	2.87732	2.48424	0.353837	0.248469	0.431796	0.261301	0.142911	0.182549	0.433952	0.449279	0.097241	0.429809	0.126596	0.20708	0.150725	0.277438	0.657514
AS-1A_1_paired_trimmed_paired_merged_contig_100853		[INTERPRO, NO-BLAST]	[INTERPRO, NO-BLAST]				---NA---	1145									0.145987	0.201234	0.235674	0.459781	0.173799	0.326357	0.0955962	0.343304	0.293363	0.0889868	0.372281	0.144786	0.726117	0.633663	0.264281	0.329405	0.274517	0.356854	0.0432658	0.0442404	0.0507308	0.140499	0.0277195	0.0923072	0.0571605	0.0579954	0.079525	0.0581738	0.0328569	0.0332021	0.0513109	0.0872282	0.0874015
AS-1A_1_paired_trimmed_paired_merged_contig_100856		[INTERPRO, BLASTED, MAPPED, ANNOTATED]	[INTERPRO, BLASTED, MAPPED, ANNOTATED]				disease resistance protein RPM1	398	P:GO:0006952; F:GO:0043531				P:defense response; F:ADP binding	Vitvi07g00887_t001	Vitvi07g00887	XP_002265419.1 disease resistance protein RPM1	0.487276	0.298869	0.125623	0.94977	0.502534	0.221032	0.335242	0.400483	0.422658	0.252333	0.304089	0.345764	0.288906	0.123843	0.654285	0.334593	0.256824	0.473119	0.241377	0.0626181	0.0741728	0.389316	0.228099	0.0834061	0.0743947	0.112909	0.0948028	0.0535199	0.00906261	0.205935	0.0859606	0.0385435	0.247246
AS-1A_1_paired_trimmed_paired_merged_contig_100857		[INTERPRO, NO-BLAST]	[INTERPRO, NO-BLAST]				---NA---	263									0.113348	0.210862	0.156739	0.0992332	0.338845	0.927143	0.443796	0.191694	0.282216	0.0905373	0.0898594	0.0598983	0.032903	0.125043	0.319481	0.192196	0.194926	0.18829	0.0572569	0.032119	0.0848461	0.0566382	0.182184	0.195485	0.135509	0.146175	0.111658	0.0905373	0.0524103	0.0598983	0.032903	0.0348796	0.177644
AS-1A_1_paired_trimmed_paired_merged_contig_10086	DE	[INTERPRO, BLASTED, MAPPED, ANNOTATED]	[WS, INTERPRO, BLASTED, MAPPED, ANNOTATED]		0.763344		CBL-interacting serine/threonine-protein kinase 11	2742	P:GO:0006468; P:GO:0007165; F:GO:0004674; F:GO:0005524	2.52002e-43	0.908776		P:protein phosphorylation; P:signal transduction; F:protein serine/threonine kinase activity; F:ATP binding	Vitvi06g00779_t001	Vitvi06g00779	NP_001268214.1CBL-interacting protein kinase 10	25.3374	53.2556	50.6789	81.0843	64.3829	35.0561	33.0825	40.0841	38.2189	30.7483	85.5601	38.8434	109.897	95.4077	27.2351	28.0006	29.7654	30.2369	0.9889	7.22084	7.8514	22.4814	2.73144	2.60384	1.48324	2.39099	0.449508	2.82291	3.69743	9.42856	6.46088	4.11525	2.54091
AS-1A_1_paired_trimmed_paired_merged_contig_100861		[INTERPRO, BLASTED, MAPPED]	[INTERPRO, BLASTED, MAPPED]				hypothetical protein CK203_003919	839	C:GO:0016020; C:GO:0016021				C:membrane; C:integral component of membrane				0.299771	0.3624	0.471384	0.557246	0.258648	0.187849	0.139328	0.329911	0.337072	0.356165	0.368861	0.0979117	0.928643	0.480364	0.0703876	0.108983	0.182243	0.232554	0.0675073	0.250416	0.180501	0.249334	0.103602	0.064483	0.0528308	0.154366	0.0694979	0.112719	0.0951098	0.0355397	0.144847	0.0975914	0.036342
AS-1A_1_paired_trimmed_paired_merged_contig_100863		[INTERPRO, NO-BLAST]	[INTERPRO, NO-BLAST]				---NA---	241									0.299798	0.230367	0.0330578	0.346755	0.138354	0.505282	0.556823	0.795631	0.435337	0.146915	0.0684081	0.0366189	0.176368	0.0655965	0.278718	0.346881	0.211484	0.312168	0.0999717	0.0889796	0.0330578	0.124786	0.0378804	0.148546	0.153167	0.145513	0.0210567	0.0746244	0.0342658	0.0366189	0.130377	0.0327995	0.125027
AS-1A_1_paired_trimmed_paired_merged_contig_100864		[INTERPRO, BLASTED, MAPPED, ANNOTATED]	[INTERPRO, BLASTED, MAPPED, ANNOTATED]				S-acyltransferase 23	1102	F:GO:0019706; C:GO:0016021				F:protein-cysteine S-palmitoyltransferase activity; C:integral component of membrane	Vitvi06g01694_t002	Vitvi06g01694	XP_010651030.1 probable protein S-acyltransferase 15 isoform X1	0.0215481	0.057728	0.103967	0.508716	0.113228	0.0720225	0.0916118	0.166383	0.0516764	0.0265866	0.0506311	0.0149687	0.42961	0.612987	0.114412	0.159122	0.130658	0.188808	0.0124408	0.038707	0.0307577	0.18693	0.0253479	0.0263853	0.060323	0.0316817	0.0082185	0.0265866	0.018808	0.00750706	0.0987781	0.162149	0.0261032
AS-1A_1_paired_trimmed_paired_merged_contig_100865		[INTERPRO, BLASTED, MAPPED, ANNOTATED]	[INTERPRO, BLASTED, MAPPED, ANNOTATED]				Transcription elongation factor TFIIS	707	P:GO:0006355; P:GO:0006414; F:GO:0003746; F:GO:0008270; C:GO:0005634				P:regulation of transcription, DNA-templated; P:translational elongation; F:translation elongation factor activity; F:zinc ion binding; C:nucleus	Vitvi08g00870_t001	Vitvi08g00870	XP_002272768.1 transcription elongation factor TFIIS	0.212153	0.31631	0.335051	0.429588	0.352226	0.314718	0.261038	0.330889	0.325005	0.141978	0.49825	0.163906	0.896038	0.670032	0.190354	0.166101	0.240276	0.270401	0.0349721	0.168537	0.0770664	0.182375	0.0497515	0.0447647	0.0728776	0.00930083	0.155466	0.0489801	0.0807832	0.0468859	0.168481	0.185805	0.0232163
AS-1A_1_paired_trimmed_paired_merged_contig_100866		[INTERPRO, NO-BLAST]	[INTERPRO, NO-BLAST]				---NA---	357									0	0.06753	0.116196	0.606504	0.0876023	0.143694	0.0937669	0.234851	0.0932488	0.0547123	0.201137	0	0.865622	0.7137	0	0.0474189	0.0948984	0.0464302	0	0.06753	0.0626044	0.469468	0.0876023	0.0702918	0.0235771	0.0482241	0.0617003	0.0547123	0.0335205	0	0.149117	0.215563	0
AS-1A_1_paired_trimmed_paired_merged_contig_100867		[INTERPRO, BLASTED, MAPPED, ANNOTATED]	[INTERPRO, BLASTED, MAPPED, ANNOTATED]				enzymatic polyprotein	1406	P:GO:0006807; P:GO:0043170; P:GO:0044238; F:GO:0140096				P:nitrogen compound metabolic process; P:macromolecule metabolic process; P:primary metabolic process; F:catalytic activity, acting on a protein	Vitvi07g01795_t002	Vitvi07g01795	XP_010652837.1 aspartic proteinase-like protein 1 isoform X2	0.0548954	0.0339227	0.0222961	0.571485	0.430522	0.116276	0.13143	0.381202	0.260775	0.13732	0.0819796	0.250161	0.40895	0.278769	0.257394	0.309347	0.507544	0.515543	0.038548	0.00999449	0.0222961	0.27501	0.0935899	0.0231998	0.0632018	0.102118	0.0482623	0.00768148	0.0318103	0.0427187	0.124956	0.0847606	0.0463794
AS-1A_1_paired_trimmed_paired_merged_contig_10087	DE	[INTERPRO, BLASTED, MAPPED, ANNOTATED]	[HWS, HS, INTERPRO, BLASTED, MAPPED, ANNOTATED]		0.753607	0.000152979	E3 ubiquitin-protein ligase RHF2A	2315	P:GO:0016567; P:GO:0051603; P:GO:0051726; F:GO:0004842; C:GO:0005886	2.3622e-24	0.852785	0.000614917	P:protein ubiquitination; P:proteolysis involved in cellular protein catabolic process; P:regulation of cell cycle; F:ubiquitin-protein transferase activity; C:plasma membrane	Vitvi06g00988_t001	Vitvi06g00988	XP_002277399.1 E3 ubiquitin-protein ligase RHF2A	35.4089	35.4314	36.9644	31.7649	25.4585	42.3173	40.8215	48.3712	41.6795	32.4414	32.5784	30.5895	28.9209	27.0568	40.6889	40.8391	44.5895	46.7293	3.48724	1.67725	1.07108	2.73684	2.40971	0.98285	1.26046	0.883627	1.439	2.23114	2.24336	0.312582	2.00088	1.29317	2.33126
AS-1A_1_paired_trimmed_paired_merged_contig_100871		[INTERPRO, NO-BLAST]	[INTERPRO, NO-BLAST]				---NA---	369									0.956362	0.606959	1.0936	1.10884	0.266773	0.766778	0.41151	0.472101	0.570474	0.726769	0.840236	0.482015	2.32551	1.96807	0.706573	0.478756	0.784492	0.471704	0.116929	0.358051	0.16647	0.582324	0.180048	0.329635	0.20908	0.253959	0.0979267	0.315114	0.188824	0.127333	0.249335	0.23442	0.124906
AS-1A_1_paired_trimmed_paired_merged_contig_100873		[INTERPRO, NO-BLAST]	[INTERPRO, NO-BLAST]				---NA---	273									0.174214	0.144492	0.384461	1.13662	0.274666	0.734709	0.523128	0.859025	0.356108	0.209659	0.327609	0.340636	0.840589	0.595194	0.308743	0.366067	0.311702	0.598702	0.0940482	0.0285105	0.16104	0.129049	0.274666	0.138403	0.126324	0.223685	0.158527	0.0511717	0.0850051	0.115392	0.236439	0.0387086	0.111317
AS-1A_1_paired_trimmed_paired_merged_contig_100874		[INTERPRO, NO-BLAST]	[INTERPRO, NO-BLAST]				---NA---	222									0.0267796	0.070605	0.0353022	0.187533	0.368439	0.568674	0.264076	0.450894	0.149871	0.0715055	0.0695415	0	0.0355434	0.0712106	0.227819	0.15118	0.305961	0.257537	0.0267796	0.0353187	0.0353022	0.101494	0.0685174	0.367721	0.137022	0.061761	0.0990949	0.0715055	0.0695415	0	0.0355434	0.0356067	0.113915
AS-1A_1_paired_trimmed_paired_merged_contig_100875		[INTERPRO, BLASTED, MAPPED, ANNOTATED]	[INTERPRO, BLASTED, MAPPED, ANNOTATED]				4-hydroxy-tetrahydrodipicolinate reductase 2, chloroplastic	228	P:GO:0009089; P:GO:0030001; P:GO:0055085; P:GO:0055114; F:GO:0008839; F:GO:0046873; C:GO:0016021				P:lysine biosynthetic process via diaminopimelate; P:metal ion transport; P:transmembrane transport; P:oxidation-reduction process; F:4-hydroxy-tetrahydrodipicolinate reductase; F:metal ion transmembrane transporter activity; C:integral component of membrane				0	0	0.0698854	0	0	0	0	0.0736245	0.109536	0	0.184537	0	0.613628	0.280304	0	0	0.0745853	0	0	0	0.0698854	0	0	0	0	0.0736245	0.109536	0	0.1356	0	0.205606	0.0895456	0
AS-1A_1_paired_trimmed_paired_merged_contig_100877		[INTERPRO, BLASTED, MAPPED, ANNOTATED]	[INTERPRO, BLASTED, MAPPED, ANNOTATED]				hypothetical protein VITISV_001849	254	C:GO:0016020				C:membrane				0.166193	0.123905	0.314287	0.79545	0.257463	0.0327127	0.165028	0.0332662	0.0327383	0.294841	0.657509	0.203596	0.90455	0.668024	0.099756	0.0333239	0.0669506	0.160646	0.0467874	0.061995	0.13519	0.521353	0.081698	0.0327127	0.0881451	0.0332662	0.0327383	0.0415222	0.146861	0.203596	0.28612	0.084853	0.0578235
AS-1A_1_paired_trimmed_paired_merged_contig_100878		[INTERPRO, BLASTED, MAPPED, ANNOTATED]	[INTERPRO, BLASTED, MAPPED, ANNOTATED]				protein transport Sec1a isoform X1	585	P:GO:0006886; P:GO:0006904; F:GO:0019905; C:GO:0005886; C:GO:0030141				P:intracellular protein transport; P:vesicle docking involved in exocytosis; F:syntaxin binding; C:plasma membrane; C:secretory granule	Vitvi15g00748_t001	Vitvi15g00748	XP_002278966.1 protein transport Sec1a isoform X1	0.0622983	0.040636	0.0406341	0.313811	0.201683	0.0928125	0.185491	0.172188	0.123572	0	0.0272033	0.0403929	0.565274	0.669841	0.114758	0.157508	0.116051	0.307892	0.0400764	0.0237999	0.0235893	0.067389	0.0821896	0.0722249	0.0622982	0.0897253	0.0209254	0	0.0272033	0.0403929	0.0976908	0.123696	0.0938591
AS-1A_1_paired_trimmed_paired_merged_contig_10088	DE	[WS, HS, INTERPRO, BLASTED, MAPPED, ANNOTATED]	[INTERPRO, BLASTED, MAPPED, ANNOTATED]		0.860038		E3 ubiquitin-protein ligase RHF2A	237	P:GO:0016567; P:GO:0051603; P:GO:0051726; F:GO:0004842; C:GO:0005886; C:GO:0016021	3.52089e-22	0.804842		P:protein ubiquitination; P:proteolysis involved in cellular protein catabolic process; P:regulation of cell cycle; F:ubiquitin-protein transferase activity; C:plasma membrane; C:integral component of membrane	Vitvi06g00988_t001	Vitvi06g00988	XP_002277399.1 E3 ubiquitin-protein ligase RHF2A	16.4548	17.0085	20.7535	16.6	12.939	34.9564	31.166	44.2043	35.6892	17.1473	17.241	15.3482	16.8031	15.5698	34.9154	36.6302	28.5316	35.3078	2.41657	1.56826	1.9925	1.23829	2.21836	2.40098	0.889469	1.55129	3.12241	4.10367	2.32063	0.695163	1.89796	1.01974	1.48093
AS-1A_1_paired_trimmed_paired_merged_contig_100880		[INTERPRO, BLASTED, MAPPED, ANNOTATED]	[INTERPRO, BLASTED, MAPPED, ANNOTATED]				Tyrosine-specific transport protein	268	P:GO:0003333; C:GO:0016021				P:amino acid transmembrane transport; C:integral component of membrane	Vitvi13g00600_t001	Vitvi13g00600	RVW32133.1Tyrosine-specific transport protein	0.134202	0.089956	0.388505	0.300544	0.155439	0.161976	0.0317222	0.0933647	0.0931532	0.206179	0.15006	0.0623201	0.585029	0.488024	0.0313358	0.188907	0.03148	0.124112	0.0573897	0.089956	0.34195	0.211717	0.155439	0.0341174	0.0317222	0.0542474	0.0538019	0.163776	0.0775749	0.0313104	0.292533	0.117856	0.0313358
AS-1A_1_paired_trimmed_paired_merged_contig_100883		[INTERPRO, BLASTED]	[INTERPRO, BLASTED]				putative plastid-lipid-associated 7, chloroplastic -like protein	701						Vitvi04g01608_t002	Vitvi04g01608		0.12856	0.214582	0.125471	0.452214	0.444065	0.379574	0.167093	0.286182	0.229092	0.123446	0.24137	0.134894	0.569225	0.59828	0.276719	0.322952	0.241859	0.347307	0.0447675	0.0506511	0.0388219	0.112038	0.0564809	0.118026	0.0241319	0.074883	0.0792925	0.0218684	0.0186989	0.0475257	0.130172	0.0690739	0.0947186
AS-1A_1_paired_trimmed_paired_merged_contig_100885		[INTERPRO, NO-BLAST]	[INTERPRO, NO-BLAST]				---NA---	426									0.0278308	0	0.289548	0.0208959	0.0195576	0.0215211	0.0989521	0.117473	0.0766105	0.0556575	0.356127	0.0184897	0.509276	0.602662	0.138098	0.0393658	0.0199595	0.0768321	0.0278308	0	0.145017	0.0208959	0.0195576	0.0215211	0.0521749	0.0682549	0.020362	0.0320655	0.132788	0.0184897	0.0537056	0.265372	0.0520298
AS-1A_1_paired_trimmed_paired_merged_contig_10089		[INTERPRO, BLASTED, MAPPED, ANNOTATED]	[INTERPRO, BLASTED, MAPPED, ANNOTATED]		0.376436	0.00185243	E3 ubiquitin-protein ligase RHF2A	345	P:GO:0016567; P:GO:0051603; P:GO:0051726; F:GO:0004842; C:GO:0005886; C:GO:0016021	2.73607e-18	0.779101		P:protein ubiquitination; P:proteolysis involved in cellular protein catabolic process; P:regulation of cell cycle; F:ubiquitin-protein transferase activity; C:plasma membrane; C:integral component of membrane	Vitvi06g00988_t001	Vitvi06g00988	XP_002277399.1 E3 ubiquitin-protein ligase RHF2A	966.403	766.271	790.806	790.177	1209.15	587.463	849.85	710.037	1040.87	926.237	424.848	1207.49	485.694	450.018	1210.42	2037.78	873.818	1732.45	132.076	115.466	185.826	151.82	175.951	33.0076	106.306	85.1242	49.3384	218.491	42.0457	63.1917	43.7426	70.247	86.089
AS-1A_1_paired_trimmed_paired_merged_contig_100893		[INTERPRO, NO-BLAST]	[INTERPRO, NO-BLAST]				---NA---	379									0.0156862	0.147935	0.0840838	0.563393	0.0219829	0.0483798	0.133032	0.17666	0.109801	0.0773046	0.0407341	0.0662651	0.261187	0.0847807	0.13323	0.0884952	0.291305	0.30899	0.0156862	0.0763159	0.0840838	0.399143	0.0219829	0.0483798	0.101265	0.0969994	0.0792029	0.0773046	0.0407341	0.0394376	0.104414	0.054592	0.0382534
AS-1A_1_paired_trimmed_paired_merged_contig_100894		[INTERPRO, NO-BLAST]	[INTERPRO, NO-BLAST]				---NA---	205		4.40437e-10	0.647304	0.000259033					0.784282	1.08403	0.720964	3.03318	1.14348	0.766664	0.488721	0.73449	0.973668	2.60394	3.00535	1.33855	5.87258	5.63051	2.62523	1.66465	1.78376	1.51831	0.264245	0.281312	0.363764	1.4405	0.343167	0.153362	0.0672362	0.124147	0.371718	1.19212	0.330908	0.256707	1.4132	0.559539	0.685696
AS-1A_1_paired_trimmed_paired_merged_contig_100899		[INTERPRO, NO-BLAST]	[INTERPRO, NO-BLAST]				---NA---	427						Vitvi00g04237_t001	Vitvi00g04237		0.0972597	0.241509	0.658872	0.875733	0.663189	0.459034	0.571721	0.588499	0.356471	0.0369391	1.11691	0.391238	2.24447	2.22744	0.433342	0.801904	0.914054	1.12834	0.0656132	0.147223	0.286183	0.383733	0.214327	0.102625	0.289695	0.308623	0.119856	0.0369391	0.485094	0.106777	0.725695	0.599111	0.108619
AS-1A_1_paired_trimmed_paired_merged_contig_1009	DE	[INTERPRO, BLASTED, MAPPED, ANNOTATED]	[WS, INTERPRO, BLASTED, MAPPED, ANNOTATED]		0.549755	0.00554413	peptidyl-prolyl cis-trans isomerase	1175	P:GO:0000413; P:GO:0006457; P:GO:0006979; P:GO:0009642; P:GO:0009651; P:GO:0009737; P:GO:0010555; P:GO:0019344; P:GO:0042742; F:GO:0003755; F:GO:0016018; C:GO:0009535; C:GO:0009570; C:GO:0009941; C:GO:0031977	1.68452e-19	0.82228		P:protein peptidyl-prolyl isomerization; P:protein folding; P:response to oxidative stress; P:response to light intensity; P:response to salt stress; P:response to abscisic acid; P:response to mannitol; P:cysteine biosynthetic process; P:defense response to bacterium; F:peptidyl-prolyl cis-trans isomerase activity; F:cyclosporin A binding; C:chloroplast thylakoid membrane; C:chloroplast stroma; C…	Vitvi07g00508_t001	Vitvi07g00508	XP_002273421.2 peptidyl-prolyl cis-trans isomerase	18.8339	15.0827	13.0532	10.0993	10.9772	13.3999	13.0671	12.4211	14.178	16.3416	8.26803	13.3537	6.96413	6.59721	10.971	10.6895	10.7351	12.8331	1.27413	1.41772	1.60899	2.0218	0.799644	1.06329	0.743508	1.52793	0.160961	1.26469	0.275617	0.252469	0.320781	0.410267	0.435759
AS-1A_1_paired_trimmed_paired_merged_contig_10090		[INTERPRO, BLASTED]	[INTERPRO, BLASTED]		0.374559	0.0231282	Protein FAM214A like	944		4.95499e-05	0.531246			Vitvi17g00054_t002	Vitvi17g00054		54.3743	46.7371	57.9806	51.0001	65.6201	43.8029	45.4652	45.1706	47.1692	54.9473	48.1426	61.0569	41.0305	48.916	58.0977	53.3783	66.5933	68.3896	5.41143	2.46567	6.57695	3.92591	3.1968	4.12841	2.45256	2.02731	1.41162	2.0391	3.58789	3.13595	3.88932	5.30489	3.91489
AS-1A_1_paired_trimmed_paired_merged_contig_100900		[INTERPRO, BLASTED, MAPPED, ANNOTATED]	[INTERPRO, BLASTED, MAPPED, ANNOTATED]				geraniol 8-hydroxylase	789	P:GO:0055114; F:GO:0005506; F:GO:0020037; F:GO:0070330; C:GO:0016020				P:oxidation-reduction process; F:iron ion binding; F:heme binding; F:aromatase activity; C:membrane	Vitvi02g00805_t001	Vitvi02g00805	XP_002276561.1 geraniol 8-hydroxylase	0.0456568	0.0601024	0.0107934	0.0560265	0.0841846	0	0.0107751	0.0104377	0.0527551	0.563083	0.50692	0.369687	0.42034	0.579708	0.223973	0.29599	0.14035	0.240408	0.0152266	0.000785764	0.0107934	0.0407868	0.012395	0	0.0107751	0.0104377	0.0527551	0.127173	0.0601335	0.0975821	0.161866	0.143172	0.0179056
AS-1A_1_paired_trimmed_paired_merged_contig_100904		[INTERPRO, NO-BLAST]	[INTERPRO, NO-BLAST]				---NA---	232									0	0	0	0.0383691	0	0	0.144797	0.215754	0.101972	0.0420955	0.133088	0.0711015	0.734887	0.555377	0.325891	0.253773	0.219328	0.176358	0	0	0	0.0383691	0	0	0.0375413	0.107904	0.0573372	0.0420955	0.133088	0.0356586	0.297584	0.129395	0.125091
AS-1A_1_paired_trimmed_paired_merged_contig_100905		[INTERPRO, BLASTED]	[INTERPRO, BLASTED]				SH3 domain-containing YSC84-like protein 1	2077		3.57733e-30	0.294077	0.00104379					0.0686958	0.118204	0.239188	0.410612	0.12969	0.165264	0.0969286	0.241718	0.139831	0.112064	0.384488	0.150323	0.899033	0.92867	0.141694	0.289076	0.171725	0.172324	0.037085	0.0438017	0.0404023	0.241937	0.0207576	0.0691197	0.0149181	0.0200481	0.0102952	0.019193	0.075327	0.0484737	0.0558331	0.100038	0.0241991
AS-1A_1_paired_trimmed_paired_merged_contig_100907		[INTERPRO, BLASTED, MAPPED, ANNOTATED]	[INTERPRO, BLASTED, MAPPED, ANNOTATED]				LEAF RUST 10 DISEASE-RESISTANCE LOCUS RECEPTOR-LIKE PROTEIN KINASE-like 1.2 isoform X1	238	P:GO:0006468; F:GO:0004672; F:GO:0005524; F:GO:0016787; F:GO:0030247; C:GO:0016021				P:protein phosphorylation; F:protein kinase activity; F:ATP binding; F:hydrolase activity; F:polysaccharide binding; C:integral component of membrane	Vitvi01g00327_t001	Vitvi01g00327	XP_010644031.1 LEAF RUST 10 DISEASE-RESISTANCE LOCUS RECEPTOR-LIKE PROTEIN KINASE-like 1.2 isoform X1	0.429524	1.37961	2.25143	1.53126	1.03539	0.245613	0.460896	0.598094	0.338715	0.0820684	0.794607	0.19857	0.58695	0.275683	0.0352856	0	0.0357258	0	0.105424	1.1338	1.08343	0.447527	0.0867171	0.152041	0.251785	0.129963	0.0652377	0.0820684	0.342078	0.19857	0.203936	0.13819	0.0352856
AS-1A_1_paired_trimmed_paired_merged_contig_100908		[INTERPRO, BLASTED, MAPPED, ANNOTATED]	[INTERPRO, BLASTED, MAPPED, ANNOTATED]				LEAF RUST 10 DISEASE-RESISTANCE LOCUS RECEPTOR-LIKE PROTEIN KINASE-like 1.2 isoform X2	259	P:GO:0006468; F:GO:0004672; F:GO:0005524; F:GO:0030247; C:GO:0016021				P:protein phosphorylation; F:protein kinase activity; F:ATP binding; F:polysaccharide binding; C:integral component of membrane	Vitvi01g00327_t001	Vitvi01g00327	XP_010644031.1 LEAF RUST 10 DISEASE-RESISTANCE LOCUS RECEPTOR-LIKE PROTEIN KINASE-like 1.2 isoform X1	0	0	0	0.103108	0	0.0320812	0	0	0	0.363977	0.897968	0.034074	1.49381	1.80822	0.0323519	0	0.22923	0.0984777	0	0	0	0.103108	0	0.0320812	0	0	0	0.189823	0.201761	0.034074	0.248531	0.292748	0.0323519
AS-1A_1_paired_trimmed_paired_merged_contig_10091		[INTERPRO, BLASTED]	[INTERPRO, BLASTED]		0.714001		Pyridoxamine 5'-phosphate oxidase family protein isoform 3	892		7.54679e-05	0.445986	0.00252216		Vitvi09g01372_t002	Vitvi09g01372		8.29166	9.91795	10.7687	12.6455	8.49866	16.4504	15.3812	19.107	17.0372	4.92418	5.60641	7.13651	7.44788	9.11328	6.85493	7.03369	7.93463	9.12703	1.39263	1.592	0.816523	1.27952	1.75377	1.41206	0.451936	1.16513	1.39013	0.835721	0.482934	1.40392	0.409663	0.279075	0.448448
AS-1A_1_paired_trimmed_paired_merged_contig_100910		[INTERPRO, NO-BLAST]	[INTERPRO, NO-BLAST]				---NA---	341									0.0696867	0.186196	0.220781	0.139331	0.0229282	0.355874	0.294673	0.563929	0.257011	0	0	0.0230986	0	0	0	0	0	0	0.0493114	0.0483192	0.156965	0.139331	0.0229282	0.0330017	0.147692	0.21935	0.0974439	0	0	0.0230986	0	0	0
AS-1A_1_paired_trimmed_paired_merged_contig_100914		[INTERPRO, NO-BLAST]	[INTERPRO, NO-BLAST]				---NA---	242									0.125372	0	0.0675748	0.575627	0.203494	0.104819	0.171015	0.34487	0.10046	0.301066	0.494399	0.206195	0.890496	0.992823	0.312528	0.346431	0.842503	0.371044	0.0640351	0	0.0338747	0.25899	0.102089	0.104819	0.0900058	0.211136	0.00268249	0.243058	0.0887424	0.0540873	0.370086	0.233095	0.158349
AS-1A_1_paired_trimmed_paired_merged_contig_100915		[INTERPRO, NO-BLAST]	[INTERPRO, NO-BLAST]				---NA---	634									0.0856952	0.125497	0.166824	0.357483	0.0796838	0.234098	0.199092	0.382761	0.194765	0.0621963	0.227796	0.0248474	0.39626	0.500104	0.132697	0.238628	0.173669	0.22394	0.0247372	0.0513337	0.097984	0.163916	0.0455302	0.0797809	0.0620049	0.127316	0.0833731	0.0621963	0.0155827	0.0248474	0.0908155	0.200176	0.0348351
AS-1A_1_paired_trimmed_paired_merged_contig_100916		[INTERPRO, BLASTED, MAPPED, ANNOTATED]	[INTERPRO, BLASTED, MAPPED, ANNOTATED]		0.0598398		protein DETOXIFICATION 21-like	1875	P:GO:0042908; P:GO:0055085; F:GO:0015297; F:GO:0042910; C:GO:0016021	1.06145e-09	0.144735		P:xenobiotic transport; P:transmembrane transport; F:antiporter activity; F:xenobiotic transmembrane transporter activity; C:integral component of membrane	Vitvi08g00067_t001	Vitvi08g00067	XP_010653149.1 protein DETOXIFICATION 21	0.394475	0.362058	0.327808	0.597597	0.360002	0.174383	0.200258	0.540968	0.430527	1.18146	0.399741	0.261334	0.724021	0.614663	0.309951	0.462604	0.335321	0.341584	0.0617794	0.0511063	0.0349407	0.0961806	0.151123	0.0347935	0.0211102	0.130299	0.0980245	0.273285	0.0474587	0.0423503	0.197156	0.12683	0.0344414
AS-1A_1_paired_trimmed_paired_merged_contig_100920		[INTERPRO, BLASTED, MAPPED, ANNOTATED]	[INTERPRO, BLASTED, MAPPED, ANNOTATED]				G-type lectin S-receptor-like serine/threonine-protein kinase	254	P:GO:0018108; P:GO:0048544; F:GO:0004674; F:GO:0004714; F:GO:0005524; F:GO:0030246; C:GO:0016021				P:peptidyl-tyrosine phosphorylation; P:recognition of pollen; F:protein serine/threonine kinase activity; F:transmembrane receptor protein tyrosine kinase activity; F:ATP binding; F:carbohydrate binding; C:integral component of membrane	Vitvi18g01381_t001	Vitvi18g01381	XP_002267316.1 G-type lectin S-receptor-like serine/threonine-protein kinase At1g34300	0.425514	0.0630334	0.0984212	0.233998	0.191792	0.132003	0.19501	0.396796	0.0957138	0.590479	0.151951	0.302798	0.129187	0.16075	0.298947	0.426861	0.367516	0.511255	0.112198	0.0315174	0.0581118	0.0359639	0.0507239	0.0660093	0.147677	0.172244	0.00255576	0.175371	0.151951	0.0666604	0.0376249	0.0341731	0.115926
AS-1A_1_paired_trimmed_paired_merged_contig_100926		[INTERPRO, NO-BLAST]	[INTERPRO, NO-BLAST]				---NA---	1211		8.7323e-11	0.144352	0.0363754					0.108435	0.163422	0.269417	0.269445	0.123019	0.458548	0.199785	0.614282	0.448024	0.300974	0.338971	0.225844	0.588444	0.459996	0.591471	0.553733	1.07351	0.774407	0.0508791	0.0408088	0.0890854	0.0890345	0.041748	0.0840627	0.103433	0.00496054	0.048058	0.0839598	0.114125	0.049134	0.0583964	0.062284	0.0842465
AS-1A_1_paired_trimmed_paired_merged_contig_10093	DE	[INTERPRO, BLASTED, MAPPED, ANNOTATED]	[WS, HWS, INTERPRO, BLASTED, MAPPED, ANNOTATED]		0.614711		putative WRKY transcription factor 11	960	P:GO:0006355; F:GO:0003700; F:GO:0043565; C:GO:0005634	3.77561e-18	0.829412	0.00352285	P:regulation of transcription, DNA-templated; F:DNA-binding transcription factor activity; F:sequence-specific DNA binding; C:nucleus	Vitvi11g01188_t001	Vitvi11g01188	XP_002266188.1 WRKY transcription factor WRKY51	6.58903	14.3003	31.8264	24.2377	21.1154	4.71858	4.32577	7.62884	6.51406	8.21039	39.5859	8.68337	23.4755	12.6079	3.91738	5.03536	5.3011	6.25509	1.05427	6.35261	13.461	11.2209	4.72168	0.389166	0.660776	0.775265	0.626596	1.3285	8.73785	3.49818	3.20742	1.04727	0.61999
AS-1A_1_paired_trimmed_paired_merged_contig_100930		[INTERPRO, BLASTED, MAPPED, ANNOTATED]	[INTERPRO, BLASTED, MAPPED, ANNOTATED]				protein YIPF1 homolog isoform X2	888	P:GO:0016192; F:GO:0017137; C:GO:0005794; C:GO:0016021	0.00078869	0.299925		P:vesicle-mediated transport; F:Rab GTPase binding; C:Golgi apparatus; C:integral component of membrane	Vitvi08g04075_t001	Vitvi08g04075	XP_002282343.2 protein YIPF1 homolog	0.0872321	0.0721887	0.089605	0.310298	0.210653	0.00935702	0.00944088	0.0185481	0	1.65003	1.24391	0.968464	1.79863	1.46024	1.92611	1.5541	1.82442	1.84662	0.0441274	0.0394231	0.0312433	0.101313	0.0540303	0.00935702	0.00944088	0.0185481	0	0.226046	0.176996	0.144885	0.113598	0.0653583	0.262165
AS-1A_1_paired_trimmed_paired_merged_contig_100932		[INTERPRO, BLASTED, MAPPED, ANNOTATED]	[INTERPRO, BLASTED, MAPPED, ANNOTATED]				putative disease resistance protein RGA3	208	P:GO:0006807; P:GO:0006952; P:GO:0044238; P:GO:0044260; F:GO:0016787; F:GO:0043531				P:nitrogen compound metabolic process; P:defense response; P:primary metabolic process; P:cellular macromolecule metabolic process; F:hydrolase activity; F:ADP binding	Vitvi13g02360_t001	Vitvi13g02360	XP_010659175.1 putative disease resistance protein RGA3	0	0.115608	0.307812	0.38543	0.0801109	0	0.120916	0.0406231	0.0400229	0.132064	0.0410066	0.0828742	0.275232	0.651938	0.0403749	0.0793113	0.203997	0.0383192	0	0.0669184	0.136653	0.323366	0.0801109	0	0.120916	0.0406231	0.0400229	0.0817984	0.0410066	0.0828742	0.0832412	0.205082	0.0403749
AS-1A_1_paired_trimmed_paired_merged_contig_100933		[INTERPRO, NO-BLAST]	[INTERPRO, NO-BLAST]				---NA---	400									0	0	0	0	0	0	0	0	0	0.132521	0.610619	0.0393831	1.58646	1.51795	0.211532	0.0846428	0.360789	0.185165	0	0	0	0	0	0	0	0	0	0.0467923	0.112541	0.0393831	0.190381	0.100726	0.148617
AS-1A_1_paired_trimmed_paired_merged_contig_100938		[INTERPRO, NO-BLAST]	[INTERPRO, NO-BLAST]				---NA---	663									0.0277764	0.193932	0.135298	0.949617	0.0510655	0.027656	0.0509353	0.025489	0.0502109	0.0358382	0.278489	0.0712817	0.87413	0.463506	0.0506666	0.0628562	0.0510991	0.0240434	0.0277764	0.193932	0.0530455	0.67227	0.0255422	0.027656	0.0254695	0.025489	0.0332232	0.0207354	0.038692	0.0712817	0.218975	0.0212145	0.0506666
AS-1A_1_paired_trimmed_paired_merged_contig_10094		[INTERPRO, BLASTED, ANNOTATED]	[INTERPRO, BLASTED, ANNOTATED]		0.278303	0.0087163	F-box protein At5g39450 isoform X1	2669	F:GO:0005515	6.17532e-12	0.742697	0.00821242	F:protein binding	Vitvi07g01911_t001	Vitvi07g01911	XP_010652920.1 F-box protein At5g39450 isoform X2	7.28567	10.0136	9.91575	10.3274	5.80349	9.86247	8.2376	10.9747	9.17173	9.08494	13.5329	7.5242	13.0162	10.4663	10.2374	9.10694	11.5732	9.98363	0.607254	1.85077	2.05243	1.70656	0.579636	0.158352	0.279247	0.150729	0.84231	1.23881	0.410135	0.305846	0.775006	0.129738	0.59373
AS-1A_1_paired_trimmed_paired_merged_contig_100943		[INTERPRO, BLASTED, MAPPED, ANNOTATED]	[INTERPRO, BLASTED, MAPPED, ANNOTATED]				GATA transcription factor 5-like	241	P:GO:0006355; P:GO:0030154; F:GO:0008270; F:GO:0043565; C:GO:0005634				P:regulation of transcription, DNA-templated; P:cell differentiation; F:zinc ion binding; F:sequence-specific DNA binding; C:nucleus	Vitvi08g01831_t001	Vitvi08g01831	XP_002282225.1 GATA transcription factor 2	0.372219	0.131216	0.237162	0.522975	0.0356709	0.18725	0.104603	0.172402	0.103513	0.725515	0.138204	0.20705	0.675586	0.926506	0.104799	0.138694	0.175857	0.306471	0.18529	0.0877673	0.0404425	0.154625	0.0356709	0.13801	0.0611123	0.0675716	0.103513	0.202669	0.0943306	0.0543117	0.149802	0.434437	0.000383102
AS-1A_1_paired_trimmed_paired_merged_contig_10095		[INTERPRO, BLASTED, ANNOTATED]	[INTERPRO, BLASTED, ANNOTATED]				F-box protein At5g39450 isoform X1	838	F:GO:0005515				F:protein binding	Vitvi07g01911_t004	Vitvi07g01911	XP_010652921.1 F-box protein At5g39450 isoform X3	2.48406	3.19904	3.25309	2.90726	1.53205	3.19053	3.14531	3.92614	3.85022	0.114979	0.401885	0.619518	0.436574	0.26187	0.522356	0.238701	0.263397	0.374965	0.324088	1.22132	0.530861	0.865574	0.334965	0.180139	0.647871	0.339361	0.408682	0.0341697	0.0482881	0.495259	0.109788	0.0664246	0.0720733
AS-1A_1_paired_trimmed_paired_merged_contig_100951		[INTERPRO, BLASTED, MAPPED, ANNOTATED]	[INTERPRO, BLASTED, MAPPED, ANNOTATED]				probable LRR receptor-like serine/threonine-protein kinase At1g56140 isoform X3	1091	P:GO:0046777; F:GO:0004674; F:GO:0005524; C:GO:0005886; C:GO:0016021				P:protein autophosphorylation; F:protein serine/threonine kinase activity; F:ATP binding; C:plasma membrane; C:integral component of membrane	Vitvi10g01224_t001	Vitvi10g01224	XP_002270976.3 probable LRR receptor-like serine/threonine-protein kinase At1g56140 isoform X1	0.0274858	0.108468	0.20261	0.237684	0.0845204	0.00761598	0.0535729	0.0537176	0.0809045	0.126797	0.388036	0.312524	0.696687	0.5007	0.184889	0.192208	0.218099	0.278873	0.0104375	0.0214024	0.0506871	0.0848566	0.0296036	0.00761598	0.020314	0.00799683	0.0180204	0.0483791	0.2003	0.0615589	0.12192	0.128425	0.05767
AS-1A_1_paired_trimmed_paired_merged_contig_100954		[INTERPRO, NO-BLAST]	[INTERPRO, NO-BLAST]				---NA---	701									0.068423	0.124007	0.0591754	0.673536	0.415829	0.123251	0.155133	0.283609	0.19617	0.0731537	0.208134	0.0786539	0.860404	0.533902	0.084128	0.285723	0.121177	0.128398	0.0239823	0.0301891	0.0318827	0.323535	0.153965	0.0318205	0.0122159	0.166048	0.0718901	0.0395681	0.0704708	0.0786539	0.37447	0.0517922	0.0240969
AS-1A_1_paired_trimmed_paired_merged_contig_10096		[INTERPRO, BLASTED]	[INTERPRO, BLASTED]		0.446554		protein FAR1-RELATED SEQUENCE 7	1001		5.76754e-05	0.529128			Vitvi07g01198_t001	Vitvi07g01198		8.82876	10.7134	7.21926	9.11026	9.66367	10.419	11.0757	12.7493	12.5471	9.77787	7.95442	10.4604	7.4408	7.11127	10.1615	10.8267	11.2405	11.8482	0.258615	0.699072	1.18203	1.71119	0.36729	0.115357	1.13843	0.471154	0.30636	0.83424	0.816415	0.462299	1.49309	0.426339	1.09935
AS-1A_1_paired_trimmed_paired_merged_contig_100960		[INTERPRO, NO-BLAST]	[INTERPRO, NO-BLAST]				---NA---	760									0.0476234	0.218791	0.107376	0.110852	0.12303	0.192667	0.077993	0.164439	0.159058	0.124723	0.151036	0.0537733	0.519472	0.31791	0.188212	0.0551179	0.133994	0.0748102	0.0302053	0.0917617	0.0228895	0.0493876	0.0687041	0.00594463	0.0487963	0.067896	0.0486892	0.0823271	0.0686905	0.0278558	0.167707	0.0422013	0.0216634
AS-1A_1_paired_trimmed_paired_merged_contig_100969		[INTERPRO, BLASTED]	[INTERPRO, BLASTED]				Protein dehydration-induced 19	279									0.127728	0.678121	0.961395	1.40567	0.563255	0.979874	0.933399	1.26075	1.30016	0.29104	1.39426	0.679481	2.02286	1.99903	1.32558	2.04564	1.49011	1.52661	0.081584	0.125536	0.22372	0.692061	0.517725	0.252907	0.225933	0.282001	0.159027	0.240452	0.347027	0.298993	0.683885	0.229638	0.511419
AS-1A_1_paired_trimmed_paired_merged_contig_10097		[INTERPRO, BLASTED, MAPPED, ANNOTATED]	[INTERPRO, BLASTED, MAPPED, ANNOTATED]		0.539092		protein FAR1-RELATED SEQUENCE 7	647	C:GO:0016021				C:integral component of membrane	Vitvi07g01198_t001	Vitvi07g01198		3.62347	3.70745	2.87697	1.75053	2.97274	2.72773	2.99425	4.26336	3.44012	0.382521	0.337591	0.749502	0.177295	0.237449	0.19493	0.311327	0.262583	0.2012	0.32128	0.181838	0.662422	0.0184404	0.391464	0.123991	0.299654	0.0761597	0.322158	0.125725	0.0299775	0.26628	0.0525798	0.094526	0.0446378
AS-1A_1_paired_trimmed_paired_merged_contig_100970		[INTERPRO, NO-BLAST]	[INTERPRO, NO-BLAST]				---NA---	298									0.0199499	0	0.112031	0.377596	0.109279	0.0865304	0.252795	0.310233	0.305003	0.0532692	0.155418	0.0528632	0.573558	0.328806	0.196952	0.168248	0.113687	0.308824	0.0199499	0	0.0760718	0.28951	0.0240824	0.0483801	0.0846139	0.113666	0.149502	0.0532692	0.155418	0.0528632	0.105351	0.055145	0.122549
AS-1A_1_paired_trimmed_paired_merged_contig_100971		[INTERPRO, NO-BLAST]	[INTERPRO, NO-BLAST]				---NA---	278									0.257071	0.479422	0.150724	0.207816	0.182741	0.0932821	0.331931	0.421422	0.269407	0.396566	0.29772	0.513261	0.169091	0.262167	0.423821	0.299446	0.395828	0.148318	0.104019	0.142907	0.111152	0.0718084	0.142649	0.00286301	0.0634142	0.0329814	0.1556	0.0270031	0.136856	0.132331	0.07986	0.0980074	0.0599797
AS-1A_1_paired_trimmed_paired_merged_contig_100975		[INTERPRO, NO-BLAST]	[INTERPRO, NO-BLAST]				---NA---	252									0	0	0.0337937	0.233158	0.0310258	0.134213	0.0325644	0	0.0660695	0.0312956	0.162419	0.237615	1.01911	1.32347	0.234023	0.333995	0.134439	0.320913	0	0	0.0337937	0.0249125	0.0310258	0.134213	0.0325644	0	0.0660695	0.0312956	0.0845166	0.153696	0.514213	0.112724	0.0670313
AS-1A_1_paired_trimmed_paired_merged_contig_10098		[INTERPRO, BLASTED, MAPPED, ANNOTATED]	[INTERPRO, BLASTED, MAPPED, ANNOTATED]		0.785024	0.000497672	glycylpeptide N-tetradecanoyltransferase 1	1043	P:GO:0018008; F:GO:0004379; C:GO:0005737	5.54683e-08	0.53623		P:N-terminal peptidyl-glycine N-myristoylation; F:glycylpeptide N-tetradecanoyltransferase activity; C:cytoplasm	Vitvi11g00150_t001	Vitvi11g00150	XP_002281207.1 glycylpeptide N-tetradecanoyltransferase 1	10.6258	10.171	8.50428	12.9616	12.2001	10.6139	10.9116	15.1432	13.1417	11.5369	11.7393	11.2418	11.3835	11.6198	13.2774	14.2418	14.6684	15.5585	0.464289	0.363291	0.419463	0.58181	1.12369	0.513499	0.687823	0.379452	0.814079	1.38977	0.0575593	0.770676	0.732772	1.02136	0.665006
AS-1A_1_paired_trimmed_paired_merged_contig_100981	DE	[INTERPRO, NO-BLAST]	[WS, INTERPRO, NO-BLAST]		0.565439	0.00318328	---NA---	407		8.917e-37	0.849125						1.16701	1.05411	4.3976	6.223	3.52262	0.125322	0.290986	0.247272	0.579952	2.92472	12.1513	0.840483	17.6367	14.8404	0	0.186586	0.354219	1.13996	0.818139	0.424985	2.74321	2.69406	1.07519	0.0335344	0.163056	0.0958444	0.204732	1.1067	4.53089	0.711903	2.43612	3.08933	0
AS-1A_1_paired_trimmed_paired_merged_contig_100982		[INTERPRO, NO-BLAST]	[INTERPRO, NO-BLAST]				---NA---	375									0.0327391	0.684594	0.765544	2.60184	0.617507	0.0244479	0.179005	0.0884151	0.126174	0	0	0.168035	0.0420834	0	0	0	0	0	0.0327391	0.478984	0.389666	1.4986	0.0672048	0.0244479	0.0807645	0.057998	0.0709453	0	0	0.168035	0.0420834	0	0
AS-1A_1_paired_trimmed_paired_merged_contig_100984		[INTERPRO, NO-BLAST]	[INTERPRO, NO-BLAST]				---NA---	220									0.0828284	0.218325	0.400843	0.735324	0	0.194077	0.189459	0.189576	0.151191	0	1.17475	0.0716057	1.5233	0.558392	0.30595	0.11408	0.231292	0.227038	0.0532835	0.109165	0.344414	0.473477	0	0.0345486	0.0367909	0.0371978	0.151191	0	0.195512	0.0716057	0.135209	0.1779	0.0760648
AS-1A_1_paired_trimmed_paired_merged_contig_10099		[INTERPRO, BLASTED, MAPPED, ANNOTATED]	[INTERPRO, BLASTED, MAPPED, ANNOTATED]		0.626548		Cytochrome b561/ferric reductase transmembrane protein family	340	C:GO:0016021	3.93331e-05	0.412215		C:integral component of membrane	Vitvi10g00756_t001	Vitvi10g00756		15.0863	15.3731	14.7573	19.9604	16.6346	19.6305	20.8053	25.2625	23.9779	8.31792	8.31665	9.82371	10.6586	11.9418	14.1097	13.9608	11.1373	13.566	0.557877	0.553301	1.12395	3.34979	2.08851	0.674939	2.14596	2.18524	0.583898	0.734091	0.585422	1.17261	1.98027	1.21874	0.54011
AS-1A_1_paired_trimmed_paired_merged_contig_100991		[INTERPRO, BLASTED, MAPPED, ANNOTATED]	[INTERPRO, BLASTED, MAPPED, ANNOTATED]				ATP-dependent DNA helicase Q-like 4A	496	P:GO:0000724; P:GO:0006268; F:GO:0003676; F:GO:0005524; F:GO:0009378; F:GO:0043138; C:GO:0005634; C:GO:0005694; C:GO:0005737				P:double-strand break repair via homologous recombination; P:DNA unwinding involved in DNA replication; F:nucleic acid binding; F:ATP binding; F:four-way junction helicase activity; F:3'-5' DNA helicase activity; C:nucleus; C:chromosome; C:cytoplasm	Vitvi12g04569_t001	Vitvi12g04569		0.265309	0.410514	0.32664	0.951971	0.817148	1.04942	0.420171	0.910845	0.918596	1.03289	0.773043	0.809314	1.11389	0.877817	0.882289	0.724549	1.28571	1.02197	0.068912	0.164131	0.0696089	0.245141	0.0855957	0.106244	0.0815928	0.056968	0.406542	0.0466489	0.204523	0.125283	0.182574	0.132554	0.0929732
AS-1A_1_paired_trimmed_paired_merged_contig_100992		[INTERPRO, BLASTED, MAPPED, ANNOTATED]	[INTERPRO, BLASTED, MAPPED, ANNOTATED]				ATP-dependent DNA helicase Q-like 4A isoform X1	231	P:GO:0000724; P:GO:0006268; P:GO:0070417; P:GO:0071215; F:GO:0003677; F:GO:0005524; F:GO:0009378; F:GO:0043138; C:GO:0005634; C:GO:0005694; C:GO:0005737; C:GO:0009506				P:double-strand break repair via homologous recombination; P:DNA unwinding involved in DNA replication; P:cellular response to cold; P:cellular response to abscisic acid stimulus; F:DNA binding; F:ATP binding; F:four-way junction helicase activity; F:3'-5' DNA helicase activity; C:nucleus; C:chromosome; C:cytoplasm; C:plasmodesma	Vitvi12g04569_t001	Vitvi12g04569		0.0257362	0.0333329	0.142147	0.152828	0.110497	0.604081	0.21724	0.722732	0.357309	0	0	0.0340979	0	0.06809	0	0	0.0365222	0	0.0257362	0.0333329	0.0395269	0.102211	0.0644687	0.118285	0.00222915	0.252467	0.159148	0	0	0.0340979	0	0.06809	0
AS-1A_1_paired_trimmed_paired_merged_contig_100998		[INTERPRO, BLASTED, MAPPED, ANNOTATED]	[INTERPRO, BLASTED, MAPPED, ANNOTATED]				Aspartic peptidase	609	P:GO:0006465; P:GO:0006506; P:GO:0097502; F:GO:0004376; F:GO:0008270; F:GO:0030170; F:GO:0051751; C:GO:0005783; C:GO:0005787; C:GO:0016021				P:signal peptide processing; P:GPI anchor biosynthetic process; P:mannosylation; F:glycolipid mannosyltransferase activity; F:zinc ion binding; F:pyridoxal phosphate binding; F:alpha-1,4-mannosyltransferase activity; C:endoplasmic reticulum; C:signal peptidase complex; C:integral component of membrane				0.0997506	0.0525796	0.013082	0.799934	0.329264	0.113172	0.0544818	0.150676	0.0913628	0	0	0.0517348	0	0.0129136	0	0	0	0	0.0601377	0.0262904	0.013082	0.228638	0.171498	0.0496365	0.0272456	0.0355746	0.0321442	0	0	0.0517348	0	0.0129136	0
AS-1A_1_paired_trimmed_paired_merged_contig_100999		[INTERPRO, BLASTED, MAPPED, ANNOTATED]	[INTERPRO, BLASTED, MAPPED, ANNOTATED]		0.584161		GDSL esterase/lipase At5g45670-like	1429	F:GO:0016788	6.75049e-16	0.607318		F:hydrolase activity, acting on ester bonds	Vitvi10g00669_t001	Vitvi10g00669	XP_002266118.1 GDSL esterase/lipase At5g45670	0.549285	0.639519	0.930922	6.87108	0.386852	0.23372	0.117581	0.0940545	0.11958	7.2037	1.97107	1.60099	1.81999	0.667583	0.660852	0.287672	0.582075	0.650978	0.163488	0.302651	0.367175	5.59253	0.0761007	0.10817	0.051291	0.0769998	0.0566814	3.40188	0.650335	0.729783	0.0116925	0.126127	0.234029
AS-1A_1_paired_trimmed_paired_merged_contig_101		[INTERPRO, BLASTED, MAPPED, ANNOTATED]	[INTERPRO, BLASTED, MAPPED, ANNOTATED]		0.425849		Ubiquitin-conjugating enzyme E2-17 kDa	829	F:GO:0005524; F:GO:0016740	1.33538e-15	0.72399		F:ATP binding; F:transferase activity	Vitvi02g04013_t003	Vitvi02g04013	XP_002267153.1 ubiquitin-conjugating enzyme E2-17 kDa	174.11	170.251	145.495	158.495	204.352	126.462	117.756	128.321	126.02	6.2573	5.88578	42.3816	5.26221	5.25465	2.39716	3.28751	2.78815	2.63885	13.8084	20.473	17.9404	19.9512	23.5647	10.7617	19.7549	3.37174	2.75354	0.688675	0.984575	37.7414	0.437807	0.245799	0.107195
AS-1A_1_paired_trimmed_paired_merged_contig_1010		[INTERPRO, BLASTED, MAPPED, ANNOTATED]	[INTERPRO, BLASTED, MAPPED, ANNOTATED]				protein MIZU-KUSSEI 1	2808	P:GO:0010274				P:hydrotropism	Vitvi17g00391_t001	Vitvi17g00391	XP_002272298.2 protein MIZU-KUSSEI 1	13.3085	12.4423	10.7129	12.6888	13.3469	12.9792	11.6142	12.4411	12.9406	13.1205	9.20021	12.2935	11.566	11.2301	10.1697	10.808	11.1639	11.6402	0.796672	1.2038	1.63069	0.913191	0.330767	1.2789	0.571156	0.36315	1.07373	0.351505	0.120323	0.150187	0.988381	0.507981	0.689234
AS-1A_1_paired_trimmed_paired_merged_contig_10100		[INTERPRO, BLASTED, MAPPED, ANNOTATED]	[INTERPRO, BLASTED, MAPPED, ANNOTATED]				kinesin-like protein KIN-7E	1369	P:GO:0007018; F:GO:0003777; F:GO:0005524; F:GO:0008017; C:GO:0005874	9.54944e-13	0.754385	0.000877842	P:microtubule-based movement; F:microtubule motor activity; F:ATP binding; F:microtubule binding; C:microtubule	Vitvi03g00050_t001	Vitvi03g00050	XP_010647602.1 kinesin-like protein KIN-7E	5.92643	6.08371	5.94259	5.82697	6.0236	6.48646	5.28631	5.50095	5.63902	8.01289	5.14146	5.72456	5.47902	3.9545	4.74641	4.46862	6.82879	5.85372	0.429261	0.360566	0.145991	0.0694787	0.207682	0.775809	0.465052	0.449478	0.488508	0.221047	0.728971	0.432259	0.201663	0.469755	0.477161
AS-1A_1_paired_trimmed_paired_merged_contig_101000		[INTERPRO, BLASTED, MAPPED, ANNOTATED]	[INTERPRO, BLASTED, MAPPED, ANNOTATED]				Retrovirus-related Pol polyprotein from transposon RE2	226	P:GO:0015074; F:GO:0000166; F:GO:0003676; C:GO:0016021	1.1988e-10	0.598344	0.00327081	P:DNA integration; F:nucleotide binding; F:nucleic acid binding; C:integral component of membrane	Vitvi19g04294_t001	Vitvi19g04294	RVW78220.1Retrovirus-related Pol polyprotein from transposon RE2	0.371249	0.876624	1.25087	2.70419	0.80907	1.70778	0.890282	1.89015	1.2738	0.417572	1.24647	0.437388	4.1823	4.50407	1.00446	1.29682	1.16507	1.74497	0.132604	0.148575	0.664929	1.11529	0.14701	0.488263	0.613062	0.303626	0.378639	0.103436	0.622228	0.15145	0.528129	1.24079	0.190347
AS-1A_1_paired_trimmed_paired_merged_contig_101003		[INTERPRO, NO-BLAST]	[INTERPRO, NO-BLAST]				---NA---	387									0.0778978	0.162168	0.308949	0.222774	0.104991	0.198429	0.343398	0.58263	0.44652	0.0914897	0.102803	0.158562	0.0808469	0.0847706	0.196095	0.193792	0.241212	0.321271	0.0299344	0.0522534	0.102188	0.0980447	0.056518	0.0618956	0.176365	0.149681	0.174625	0.0464715	0.102803	0.0995283	0.0540835	0.0424926	0.0655743
AS-1A_1_paired_trimmed_paired_merged_contig_101007		[INTERPRO, BLASTED, MAPPED, ANNOTATED]	[INTERPRO, BLASTED, MAPPED, ANNOTATED]				intron-binding protein aquarius	253	P:GO:0000398; F:GO:0003729; C:GO:0071013				P:mRNA splicing, via spliceosome; F:mRNA binding; C:catalytic step 2 spliceosome	Vitvi08g00097_t001	Vitvi08g00097	XP_010653166.1 intron-binding protein aquarius	0	0	0	0.0703687	0	0	0	0	0	0.705362	0.709276	0.137083	1.2942	1.69315	1.82993	1.85314	0.974172	2.05393	0	0	0	0.0703687	0	0	0	0	0	0.341229	0.239724	0.089982	0.354926	0.0999837	0.183696
AS-1A_1_paired_trimmed_paired_merged_contig_101009		[INTERPRO, BLASTED, MAPPED]	[INTERPRO, BLASTED, MAPPED]				Nucleosome assembly protein 1;2	471	P:GO:0006334; C:GO:0005634				P:nucleosome assembly; C:nucleus				0.037794	0.135066	0.101828	0.107935	0.224585	0.30359	0.0894981	0.547009	0.120888	0	0.202836	0.0899199	0.238233	0.236964	0.250326	0.373364	0.217371	0.314757	0.0241065	0.0905628	0.0275722	0.00370216	0.0700478	0.136272	0.04719	0.233355	0.0191553	0	0.0728684	0.066433	0.108851	0.131994	0.0184377
AS-1A_1_paired_trimmed_paired_merged_contig_10101		[INTERPRO, BLASTED, MAPPED]	[INTERPRO, BLASTED, MAPPED]		0.455561		putative disease resistance protein	943	P:GO:0006952; F:GO:0000166; F:GO:0043531	6.42217e-05	0.535935	0.000553952	P:defense response; F:nucleotide binding; F:ADP binding	Vitvi13g02449_t001	Vitvi13g02449		4.65793	6.54292	6.14387	6.92972	6.52093	8.96437	6.51312	6.47675	6.21781	7.61748	8.35671	5.75753	5.95704	4.67293	9.42967	7.10863	8.72597	7.43068	0.498627	0.437515	0.328488	0.595901	1.55583	0.792571	0.700398	0.528742	0.63217	1.19078	0.673419	0.325378	0.301009	0.390405	0.345071
AS-1A_1_paired_trimmed_paired_merged_contig_101011		[INTERPRO, BLASTED, MAPPED, ANNOTATED]	[INTERPRO, BLASTED, MAPPED, ANNOTATED]				Ran-binding protein 6	265	P:GO:0006606				P:protein import into nucleus				0.224663	0.148854	0.215193	0.278919	0.0609435	0.222246	0.444238	0.693732	0.393478	0.0894721	0.184478	0.280269	0.396529	0.11901	0.635464	0.539948	0.321111	0.552583	0.077976	0.0293712	0.0628543	0.132924	0.0305179	0.139211	0.311241	0.0620671	0.0693813	0.0515468	0.104104	0.0827998	0.130751	0.0784613	0.0325983
AS-1A_1_paired_trimmed_paired_merged_contig_101012		[INTERPRO, BLASTED, MAPPED, ANNOTATED]	[INTERPRO, BLASTED, MAPPED, ANNOTATED]				Strigolactone esterase D14	209	C:GO:0016021				C:integral component of membrane	Vitvi11g00370_t001	Vitvi11g00370	XP_002281367.2 probable strigolactone esterase DAD2	0.085662	0.189033	0.074996	0.0804798	0.0411325	0.168645	0.442929	0.678493	0.195985	0.282612	0.274718	0.0422256	0.227546	0.305786	0.362444	0.399612	0.121416	0.348803	0.0547527	0.101171	0.074996	0.0404455	0.0411325	0.084529	0.149094	0.101282	0.0812927	0.032279	0.139771	0.0422256	0.0623905	0.0976861	0.0692977
AS-1A_1_paired_trimmed_paired_merged_contig_101015		[INTERPRO, BLASTED]	[INTERPRO, BLASTED]				unnamed protein product, partial	797		0.000325072	0.110162	0.0240038		Vitvi13g04373_t001	Vitvi13g04373		0.502885	0.477335	0.447321	0.5505	0.237301	0.845082	0.588681	0.767448	0.529791	0.756368	0.641796	0.483639	1.00174	1.00803	1.02392	0.58993	1.20548	0.684142	0.144019	0.0672509	0.114834	0.0244042	0.0246291	0.0159811	0.197275	0.121889	0.0494349	0.0822727	0.129199	0.0507634	0.199442	0.182184	0.0975284
AS-1A_1_paired_trimmed_paired_merged_contig_101018		[INTERPRO, BLASTED]	[INTERPRO, BLASTED]				small subunit processome component 20 homolog	223						Vitvi05g01120_t001	Vitvi05g01120		0.0531655	0.144145	0.226086	0.41771	0.113272	0	0	0	0	0.0707309	0.107478	0.144613	0.530208	0.573537	0	0.0376006	0.342494	0.0381251	0.0531655	0.144145	0.176021	0.140084	0.0647223	0	0	0	0	0.0707309	0.0600646	0.0928795	0.153235	0.212519	0
AS-1A_1_paired_trimmed_paired_merged_contig_10102		[INTERPRO, BLASTED, MAPPED, ANNOTATED]	[INTERPRO, BLASTED, MAPPED, ANNOTATED]		0.515046		putative disease resistance protein	507	P:GO:0006952; F:GO:0043531				P:defense response; F:ADP binding	Vitvi13g04670_t001	Vitvi13g04670	RVW21736.1putative disease resistance protein	1.25059	2.35518	2.52069	3.50475	2.84955	3.85119	3.57979	2.86917	2.84158	0.0939303	0.0609002	0.599306	0.0632162	0.0647066	0.232391	0.230929	0.0336397	0.177936	0.142485	0.130125	0.588125	0.984108	0.208582	0.494319	0.268826	0.230325	0.62119	0.0939303	0.0609002	0.471574	0.0151859	0.0324352	0.0328883
AS-1A_1_paired_trimmed_paired_merged_contig_101020		[INTERPRO, NO-BLAST]	[INTERPRO, NO-BLAST]				---NA---	211									0.199629	0.675105	0.459813	0.157996	0.497636	0.725896	0.39648	0.197662	0.309259	0.242797	0.182917	0.14932	0.110887	0.0809358	0.478619	0.278654	0.0405336	0.188872	0.0970215	0.198867	0.128187	0.0336121	0.199387	0.170071	0.0403178	0.0387844	0.0820066	0.0676527	0.182917	0.14932	0.0647855	0.0809358	0.137422
AS-1A_1_paired_trimmed_paired_merged_contig_101028	DE	[INTERPRO, BLASTED, MAPPED, ANNOTATED]	[WS, INTERPRO, BLASTED, MAPPED, ANNOTATED]				NAD(P)H-quinone oxidoreductase subunit 3 like	465	C:GO:0016021	1.75668e-51	0.815402		C:integral component of membrane	Vitvi18g02823_t001	Vitvi18g02823	XP_002267135.1PREDICTED: uncharacterized protein LOC100243726	0.117942	0.345637	0.262902	0.415203	0.053789	0.0363674	0	0	0.0358054	0.257872	2.19171	0.0524133	2.84702	1.91061	0	0.0362348	0.0182854	0.106717	0.0847567	0.345637	0.148495	0.304906	0.032065	0.0363674	0	0	0.0358054	0.0786302	0.440276	0.0293826	0.678135	0.131096	0
AS-1A_1_paired_trimmed_paired_merged_contig_10103		[INTERPRO, BLASTED, MAPPED, ANNOTATED]	[INTERPRO, BLASTED, MAPPED, ANNOTATED]		0.689224		putative disease resistance protein	1822	P:GO:0006952; F:GO:0043531	2.04898e-10	0.603931		P:defense response; F:ADP binding	Vitvi13g04670_t001	Vitvi13g04670	RVW21736.1putative disease resistance protein	2.59134	3.82578	4.47225	5.47967	3.29235	7.42653	6.17366	6.54611	5.56541	4.67655	6.08142	4.63372	5.68439	4.65684	9.9199	7.60973	10.1319	9.11689	0.376466	0.594579	0.627774	0.80102	0.237077	0.234125	1.00795	0.108061	0.499855	0.488642	0.434146	0.531452	1.07868	0.151412	0.709887
AS-1A_1_paired_trimmed_paired_merged_contig_101031		[INTERPRO, NO-BLAST]	[INTERPRO, NO-BLAST]				---NA---	384									0	0.0209273	0.0429244	0.127269	0.0671617	0.157084	0.195872	0.150946	0.170028	0.0714031	0.120611	0.0919287	0.234536	0.169943	0.28491	0.326883	0.530605	0.429773	0	0.0209273	0.0214979	0.0715225	0.0671617	0.0209069	0.100154	0.0933913	0.115407	0.0443218	0.120611	0.0919287	0.0635147	0.0560024	0.0212129
AS-1A_1_paired_trimmed_paired_merged_contig_101033		[INTERPRO, NO-BLAST]	[INTERPRO, NO-BLAST]				---NA---	232									0.0511768	1.90167	1.6797	3.19317	0.0359118	0.0358148	0.146578	0.107172	0.350293	0.0841909	3.01727	0.033951	3.80627	3.09857	0.182044	0.288984	0.256478	0.171776	0.029547	1.69899	0.865261	2.86048	0.0359118	0.0358148	0.146578	0.0614868	0.0969457	0.0841909	0.542959	0.033951	0.475802	0.383783	0.0965701
AS-1A_1_paired_trimmed_paired_merged_contig_101036		[INTERPRO, NO-BLAST]	[INTERPRO, NO-BLAST]				---NA---	530									0.123516	0.0882045	0.0943358	0.217439	0.13814	0.0691923	0.143252	0.34544	0.165342	0.0297604	0.240491	0.123483	0.81805	0.516432	0.127341	0.0938931	0.160932	0.218547	0.0425248	0.0503375	0.0556996	0.089906	0.0504165	0.0691923	0.0727833	0.108	0.0495057	0.0297604	0.0781868	0.0515853	0.0305886	0.19162	0.0424227
AS-1A_1_paired_trimmed_paired_merged_contig_101037		[INTERPRO, BLASTED, MAPPED]	[INTERPRO, BLASTED, MAPPED]				WD-40 repeat-containing protein MSI2	1701	C:GO:0005634	7.90033e-29	0.605644	6.97089e-07	C:nucleus	Vitvi18g04152_t001	Vitvi18g04152		0.0427067	0.131075	0.0970717	0.662314	0.0336931	0.115982	0.0693467	0.132278	0.0661672	0.0695081	0.235951	0.0735561	1.67416	1.52262	0.103715	0.127642	0.0798627	0.117639	0.0213027	0.0551383	0.0397182	0.492881	0.00384681	0.0154282	0.0267617	0.0298617	0.0346906	0.00819077	0.153047	0.015059	0.4179	0.328361	0.0517794
AS-1A_1_paired_trimmed_paired_merged_contig_10104	DE	[HWS, HS, INTERPRO, NO-BLAST]	[INTERPRO, NO-BLAST]		0.827891	6.89259e-05	---NA---	638									0.89253	1.77504	1.84501	5.15677	5.35125	1.13968	1.78105	1.87804	1.74495	8.92187	6.79563	7.0099	10.9174	9.1212	7.40026	6.97608	8.94662	8.13584	0.115786	0.373853	0.298198	0.993738	0.342519	0.0679761	0.187205	0.300428	0.419642	0.545836	0.729742	0.89766	1.63028	0.917747	0.759716
AS-1A_1_paired_trimmed_paired_merged_contig_10105	DE	[WS, HWS, HS, INTERPRO, NO-BLAST]	[INTERPRO, NO-BLAST]		0.848208	6.24658e-08	---NA---	422									2.44399	3.86376	3.28482	8.44269	10.1128	2.88141	4.7618	2.499	3.29288	0	0	1.73584	0	0	0	0.0396034	0.0201486	0.0586732	0.170049	0.732815	0.308524	1.73633	0.447245	0.106066	1.02699	0.283747	0.291414	0	0	1.73584	0	0	0
AS-1A_1_paired_trimmed_paired_merged_contig_101050		[INTERPRO, NO-BLAST]	[INTERPRO, NO-BLAST]				---NA---	410									0.116945	0.211871	0.0998362	0.452729	0.199454	0.250547	0.41039	0.468611	0.500959	0.158961	0.171764	0.375576	0.340717	0.260007	0.204691	0.264306	0.414366	0.161731	0.0820307	0.0186292	0.0519838	0.126781	0.123972	0.057298	0.148947	0.0808742	0.147862	0.0469687	0.0870637	0.21653	0.118382	0.0599772	0.124604
AS-1A_1_paired_trimmed_paired_merged_contig_101051	DE	[HS, INTERPRO, BLASTED, MAPPED]	[INTERPRO, BLASTED, MAPPED]		0.808056		RecName: Full=Non-specific lipid-transfer protein P5; Short=LTP P5	216	P:GO:0006869; F:GO:0008289; C:GO:0005576; C:GO:0016020	5.49749e-09	0.693838		P:lipid transport; F:lipid binding; C:extracellular region; C:membrane	Vitvi08g00853_t001	Vitvi08g00853	XP_002270970.1 non-specific lipid-transfer protein P5	150.716	270.702	371.734	194.498	286.666	74.6885	73.0713	43.5273	67.856	124.158	300.689	298.225	186.158	252.853	59.8298	56.3955	338.893	136.916	40.6574	24.8909	105.571	35.531	11.9572	5.24888	15.8047	2.94865	22.7475	16.4258	38.8617	29.1635	23.0626	57.889	6.82633
AS-1A_1_paired_trimmed_paired_merged_contig_101053		[INTERPRO, NO-BLAST]	[INTERPRO, NO-BLAST]				---NA---	331									0.0540887	0.0481838	0.0771845	0.0797632	0.0991855	0.22681	0.151431	0.453601	0.287951	0.0238263	0.0957302	0.150753	0.119008	0.125151	0.228911	0.506018	0.487326	0.44947	0.0345719	0.0481838	0.0771845	0.0465893	0.0497596	0.156557	0.116243	0.114652	0.118938	0.0238263	0.0612849	0.0395442	0.0440797	0.0535104	0.000836805
AS-1A_1_paired_trimmed_paired_merged_contig_101057		[INTERPRO, BLASTED, MAPPED, ANNOTATED]	[INTERPRO, BLASTED, MAPPED, ANNOTATED]				hypothetical protein CK203_004726	239	F:GO:0046872				F:metal ion binding				0.325443	0.266293	0.308657	0.971023	0.765062	0.726518	0.313965	0.7296	0.741524	0	0	0.131826	0	0	0	0	0	0	0.117233	0.120963	0.105442	0.274449	0.139014	0.153028	0.121109	0.312969	0.163401	0	0	0.131826	0	0	0
AS-1A_1_paired_trimmed_paired_merged_contig_10106		[INTERPRO, NO-BLAST]	[INTERPRO, NO-BLAST]		0.771968	2.90613e-08	---NA---	389		4.60815e-05	0.478814	0.0147727					1.24514	1.57361	2.10828	3.92809	5.65067	1.75022	1.86357	1.8487	1.04436	2.48287	3.04165	3.73981	6.01681	5.49228	2.77125	3.06401	2.13716	3.54395	0.235188	0.402199	0.398477	0.831956	0.838294	0.0540529	0.368194	0.0861484	0.095957	0.962827	0.443266	0.208159	0.40573	0.851837	0.152503
AS-1A_1_paired_trimmed_paired_merged_contig_101064		[INTERPRO, BLASTED, MAPPED, ANNOTATED]	[INTERPRO, BLASTED, MAPPED, ANNOTATED]				Mitogen-activated protein kinase kinase kinase 5	1093	P:GO:0006468; F:GO:0004672; F:GO:0005524	4.11733e-33	0.478123		P:protein phosphorylation; F:protein kinase activity; F:ATP binding				0.0435916	0.160295	0.361456	0.519999	0.0157305	0.220349	0.15416	0.43651	0.24408	0.0288618	0.707931	0.0861377	1.27108	1.08207	0.161718	0.198592	0.264285	0.161592	0.0199013	0.0742561	0.142257	0.307638	0.0157305	0.0154144	0.0864754	0.0940771	0.00792961	0.0288618	0.138119	0.0223208	0.197677	0.0259145	0.0264886
AS-1A_1_paired_trimmed_paired_merged_contig_101068		[INTERPRO, NO-BLAST]	[INTERPRO, NO-BLAST]				---NA---	271									0.0657494	0.207574	0.450147	0.925617	0.0941879	0.539851	0.248353	0.46432	0.56174	0.116779	0.273937	0.124477	0.664662	0.538764	0.309472	0.432114	0.0313754	0.121948	0.0419962	0.207574	0.153954	0.594587	0.054953	0.253134	0.11403	0.248251	0.114311	0.0583906	0.111723	0.0847062	0.179997	0.0510005	0.163663
AS-1A_1_paired_trimmed_paired_merged_contig_10107	DE	[INTERPRO, BLASTED]	[HWS, WS, INTERPRO, BLASTED]		0.379979	0.0200738	universal stress protein PHOS32-like	871		2.21847e-26	0.857645	0.00242081		Vitvi08g01285_t001	Vitvi08g01285		64.0045	98.5656	83.265	93.1602	65.3568	72.7449	82.8981	75.3303	71.9861	116.04	194.326	103.008	188.847	147.65	109.611	100.293	105.258	90.2502	4.47824	1.5166	3.13588	15.9711	7.19173	3.80953	6.79361	11.1192	5.09584	16.8892	18.3691	3.89545	12.9293	3.33177	8.04793
AS-1A_1_paired_trimmed_paired_merged_contig_101073		[INTERPRO, BLASTED, MAPPED, ANNOTATED]	[INTERPRO, BLASTED, MAPPED, ANNOTATED]				Actin-related protein 3	1367	C:GO:0005737; C:GO:0012505; C:GO:0043227; C:GO:0043229				C:cytoplasm; C:endomembrane system; C:membrane-bounded organelle; C:intracellular organelle	Vitvi09g04159_t001	Vitvi09g04159		0.00898111	0.0469387	0.0357716	0.262985	0	0	0.0186574	0.00613987	0.0121796	1.465	1.33176	1.34598	1.37185	1.45465	1.66947	2.08949	1.63331	1.44033	0.00898111	0.0311239	0.0202049	0.136086	0	0	0.0186574	0.00613987	0.0121796	0.176358	0.305918	0.43868	0.144843	0.0996801	0.113355
AS-1A_1_paired_trimmed_paired_merged_contig_10108		[INTERPRO, BLASTED, MAPPED, ANNOTATED]	[INTERPRO, BLASTED, MAPPED, ANNOTATED]		0.605681	0.000370635	ATP-dependent RNA helicase DEAH11, chloroplastic-like	770	P:GO:0000209; P:GO:0032436; F:GO:0003723; F:GO:0004386; F:GO:0005524; F:GO:0031624; F:GO:0046872; F:GO:0061630; C:GO:0000151; C:GO:0005737				P:protein polyubiquitination; P:positive regulation of proteasomal ubiquitin-dependent protein catabolic process; F:RNA binding; F:helicase activity; F:ATP binding; F:ubiquitin conjugating enzyme binding; F:metal ion binding; F:ubiquitin protein ligase activity; C:ubiquitin ligase complex; C:cytoplasm	Vitvi07g01480_t001	Vitvi07g01480	XP_019076685.1 ATP-dependent RNA helicase DEAH11, chloroplastic	6.61198	8.90548	10.2653	9.25779	12.0639	12.0587	9.34207	9.01555	8.61612	7.18556	7.00506	8.67388	7.11804	6.22715	7.27395	7.90323	7.74912	8.62844	0.815138	0.418853	0.962769	1.23429	0.032875	1.64813	0.404136	0.456485	0.679155	1.60571	0.59639	0.667269	0.295106	0.525854	0.844522
AS-1A_1_paired_trimmed_paired_merged_contig_101081		[INTERPRO, NO-BLAST]	[INTERPRO, NO-BLAST]				---NA---	257									0	0.122459	0.0331363	0.184871	0.0324184	0	0.0971721	0.0326583	0	0.154221	0.470374	0.0335366	0.482981	0.640432	0.195695	0	0	0	0	0.0612713	0.0331363	0.184871	0.0324184	0	0.0565048	0.0326583	0	0.111407	0.192081	0.0335366	0.218739	0.208276	0.149385
AS-1A_1_paired_trimmed_paired_merged_contig_101084		[INTERPRO, BLASTED, MAPPED, ANNOTATED]	[INTERPRO, BLASTED, MAPPED, ANNOTATED]				putative disease resistance RPP13-like protein 1	231	F:GO:0043531				F:ADP binding	Vitvi12g04518_t001	Vitvi12g04518	XP_019079095.1 putative disease resistance RPP13-like protein 1 isoform X1	0.0771346	0	0	0.225643	0	0.0396882	0.0710495	0	0	0.281701	0.210601	0.0755155	0.528624	0.244846	0.364715	0.108895	0.221211	0.0358779	0.0492683	0	0	0.118417	0	0.0396882	0.0710495	0	0	0.117459	0.0608001	0.0377656	0.117215	0.0311005	0.0378883
AS-1A_1_paired_trimmed_paired_merged_contig_101085		[INTERPRO, BLASTED, MAPPED, ANNOTATED]	[INTERPRO, BLASTED, MAPPED, ANNOTATED]				putative disease resistance RPP13-like protein 1	252	F:GO:0043531				F:ADP binding	Vitvi12g04518_t001	Vitvi12g04518	XP_019079095.1 putative disease resistance RPP13-like protein 1 isoform X1	0.263075	0.0637783	0.0938139	0.621025	0.488902	0.285392	0.232873	0.366236	0.0964368	0.548148	0.359069	0.20554	0.926326	0.831587	0.167198	0.233229	0.506713	0.398495	0.10716	0.0637783	0.0538685	0.238188	0.112412	0.193658	0.0353976	0.0901506	0.0572116	0.17705	0.128399	0.107383	0.0879317	0.199382	0.033728
AS-1A_1_paired_trimmed_paired_merged_contig_101087		[INTERPRO, BLASTED]	[INTERPRO, BLASTED]				hypothetical protein CK203_078214	698									0.0851234	0.179127	0.104713	0.615733	1.0867	0.162765	0.120953	0.239104	0.0348432	0.0225974	0.0905157	0.135415	0.598524	0.648424	0.0603639	0.226969	0.0488691	0.126517	0.0427203	0.0759075	0.0202524	0.278134	0.119181	0.0381015	0.060481	0.0659395	0.0206787	0.0225974	0.0604538	0.135415	0.175928	0.120327	0.0121769
AS-1A_1_paired_trimmed_paired_merged_contig_101088		[INTERPRO, BLASTED, MAPPED]	[INTERPRO, BLASTED, MAPPED]				Retrovirus-related Pol polyprotein from transposon TNT 1-94	638	P:GO:0015074; F:GO:0003676				P:DNA integration; F:nucleic acid binding	Vitvi13g01713_t002	Vitvi13g01713		0.0186366	0.259768	0.116689	1.29723	0.588337	0.397908	0.342757	0.484509	0.238622	0	0	0.197533	0.0135635	0	0	0	0	0	0.0186366	0.135005	0.0601294	0.888813	0.154647	0.107871	0.148663	0.0238932	0.0430072	0	0	0.197533	0.0135635	0	0
AS-1A_1_paired_trimmed_paired_merged_contig_10109		[INTERPRO, BLASTED]	[INTERPRO, BLASTED]		0.690177		Pyridoxamine 5'-phosphate oxidase family protein isoform 1	425		1.61109e-06	0.520522	0.0112701		Vitvi09g01372_t002	Vitvi09g01372		7.35951	8.95358	7.82707	10.8646	7.37967	11.7629	9.92302	14.5782	11.0756	8.90138	7.71685	10.3397	11.2425	13.3463	13.9611	13.1982	12.9873	15.3005	0.569303	0.453551	0.569464	0.96106	1.12058	0.477378	0.439774	1.26773	1.02834	1.38292	0.830848	1.73457	1.26645	0.140346	0.918288
AS-1A_1_paired_trimmed_paired_merged_contig_101093		[INTERPRO, NO-BLAST]	[INTERPRO, NO-BLAST]				---NA---	266									0	0	0.0883882	0.129298	0.0587857	0.0624739	0	0.188176	0.0625922	0.0594872	0	0.263868	0.0286309	0.0895981	0.600608	0.312441	0.63881	0.720695	0	0	0.0883882	0.129298	0.0587857	0.0624739	0	0.0941114	0.0625922	0.0297441	0	0.175857	0.0286309	0.0895981	0.226489
AS-1A_1_paired_trimmed_paired_merged_contig_101094		[INTERPRO, BLASTED, MAPPED]	[INTERPRO, BLASTED, MAPPED]		0.11906		putative mitochondrial protein	1461	C:GO:0016020; C:GO:0016021				C:membrane; C:integral component of membrane	Vitvi16g04205_t001	Vitvi16g04205	RVW55140.1Auxilin-related protein 2	0.115055	0.244231	0.116503	0.582366	0.187397	0.338121	0.239993	0.632398	0.346053	0.016298	0.0521506	0.107825	0.186781	0.0657367	0	0.00579348	0	0.0174577	0.0202173	0.0881473	0.0431241	0.205454	0.0392931	0.033966	0.117244	0.173812	0.136694	0.016298	0.0442334	0.107825	0.0120377	0.0178491	0
AS-1A_1_paired_trimmed_paired_merged_contig_101095		[INTERPRO, BLASTED, MAPPED, ANNOTATED]	[INTERPRO, BLASTED, MAPPED, ANNOTATED]				hypothetical protein CK203_000711	898	C:GO:0016021				C:integral component of membrane	Vitvi07g04665_t001	Vitvi07g04665		0.259713	0.255736	0.303955	0.704873	0.313849	0.182195	0.0284016	0.093428	0.0990617	0.144744	0.351153	0.0701704	1.02984	0.73666	0.131226	0.158568	0.150871	0.22957	0.0821296	0.0635217	0.133486	0.562388	0.0396978	0.0395091	0.0284016	0.0252915	0.0562248	0.0593869	0.131291	0.0701704	0.139169	0.0695281	0.033664
AS-1A_1_paired_trimmed_paired_merged_contig_101097		[INTERPRO, BLASTED, MAPPED, ANNOTATED]	[INTERPRO, BLASTED, MAPPED, ANNOTATED]				putative ribonuclease H protein	688	C:GO:0005737; C:GO:0012505; C:GO:0043227; C:GO:0043229				C:cytoplasm; C:endomembrane system; C:membrane-bounded organelle; C:intracellular organelle				0.0346137	0.196163	0.374371	0.2628	0.337812	0.135345	0.0616129	0.0603088	0.105045	0.0922919	0.725528	0.228732	0.395309	0.205338	0.073657	0.109552	0.0490502	0.156934	0.0199846	0.0436045	0.190987	0.101703	0.172261	0.0981214	0.0446013	0.0317595	0.0345254	0.0922919	0.213864	0.0586347	0.164686	0.103975	0.0426952
AS-1A_1_paired_trimmed_paired_merged_contig_101098		[INTERPRO, BLASTED, MAPPED]	[INTERPRO, BLASTED, MAPPED]				uncharacterized protein LOC117925166 isoform X2	230	P:GO:0006281				P:DNA repair	Vitvi11g00521_t001	Vitvi11g00521	XP_002282469.2PREDICTED: uncharacterized protein LOC100261097 isoform X1	0.053379	0.135105	0.0711005	0.189558	0.284329	0.271556	0.0734132	0.182756	0.211403	0.463864	0.100684	0.190955	0.537289	0.354005	0.511562	0.577707	0.665295	0.827464	0.053379	0.0883561	0.035642	0.0994412	0.090223	0.174763	0.0367093	0.13272	0.00564489	0.18284	0.100684	0.138597	0.294716	0.126694	0.192737
AS-1A_1_paired_trimmed_paired_merged_contig_1011		[INTERPRO, BLASTED, MAPPED, ANNOTATED]	[INTERPRO, BLASTED, MAPPED, ANNOTATED]				3-ketoacyl-CoA thiolase 2, peroxisomal	976	P:GO:0006635; P:GO:0010124; F:GO:0003988; C:GO:0005777				P:fatty acid beta-oxidation; P:phenylacetate catabolic process; F:acetyl-CoA C-acyltransferase activity; C:peroxisome	Vitvi05g00966_t002	Vitvi05g00966	XP_002285653.1 3-ketoacyl-CoA thiolase 2, peroxisomal	172.522	149.536	150.902	160.07	133.818	142.957	136.021	168.741	165.769	151.505	131.626	151.803	140.255	148.76	145.445	146.194	148.991	157.504	23.7936	9.88992	10.0833	1.60256	26.4373	2.35767	4.73137	2.03072	6.57581	16.188	5.95966	4.39121	5.22647	7.05709	2.36336
AS-1A_1_paired_trimmed_paired_merged_contig_10110	DE	[INTERPRO, BLASTED, MAPPED, ANNOTATED]	[HWS, HS, INTERPRO, BLASTED, MAPPED, ANNOTATED]		0.426925		poly(A) polymerase I-like isoform X3	439	P:GO:0006396; F:GO:0003723; F:GO:0016779	4.8517e-15	0.804643	0.00168513	P:RNA processing; F:RNA binding; F:nucleotidyltransferase activity	Vitvi01g01747_t001	Vitvi01g01747	XP_034697411.1poly(A) polymerase I-like isoform X1	6.19377	5.49816	4.96358	4.65675	4.28994	6.41241	4.74108	4.87593	4.04985	11.0876	7.83095	7.15096	4.99962	4.81612	8.26023	6.97623	9.23255	7.52312	0.582727	0.387086	0.320875	0.713197	0.366911	0.250564	0.264359	0.429871	0.394013	1.3452	0.404077	0.547216	0.210547	0.68772	0.736913
AS-1A_1_paired_trimmed_paired_merged_contig_101105		[INTERPRO, BLASTED, MAPPED, ANNOTATED]	[INTERPRO, BLASTED, MAPPED, ANNOTATED]				nodulation family protein	413	F:GO:0008146; F:GO:0016787; C:GO:0016021				F:sulfotransferase activity; F:hydrolase activity; C:integral component of membrane	Vitvi07g01773_t001	Vitvi07g01773	XP_003632512.1PREDICTED: uncharacterized protein LOC100254393	0.377089	0.0574101	0.0798206	0.527603	0.318528	0.540882	0.100922	0.709323	0.447666	0.690302	0.258436	0.22257	0.903309	0.517483	0.712663	0.584389	0.452253	0.653516	0.143681	0.000750567	0.0399767	0.0727331	0.0114573	0.192288	0.0195981	0.224559	0.0758489	0.133084	0.0876437	0.0494251	0.163015	0.145247	0.225715
AS-1A_1_paired_trimmed_paired_merged_contig_10111		[INTERPRO, BLASTED, MAPPED, ANNOTATED]	[INTERPRO, BLASTED, MAPPED, ANNOTATED]		0.503769		putative G3BP-like protein isoform X2	309	P:GO:0009737; F:GO:0003729; C:GO:0005634; C:GO:0005829; C:GO:1990904				P:response to abscisic acid; F:mRNA binding; C:nucleus; C:cytosol; C:ribonucleoprotein complex	Vitvi17g00496_t001	Vitvi17g00496	XP_010663448.1 putative G3BP-like protein isoform X2	5.24265	5.1942	5.76836	7.08923	3.78033	10.3387	10.5806	11.3994	9.30611	0.0316056	0	1.0961	0.025536	0.0254511	0.082	0	0.110176	0	1.1256	1.27208	1.1724	1.83664	1.13965	1.5348	0.285162	1.05739	1.92832	0.0316056	0	1.0961	0.025536	0.0254511	0.0475313
AS-1A_1_paired_trimmed_paired_merged_contig_101115		[INTERPRO, NO-BLAST]	[INTERPRO, NO-BLAST]				---NA---	251									0.380169	0.224114	0.422016	0.75211	0.599731	0.174112	0.167	0.40046	0.132629	0	0	0	0	0	0	0	0	0	0.138348	0.224114	0.071136	0.33381	0.233661	0.0903723	0.0891986	0.201044	0.0877569	0	0	0	0	0	0
AS-1A_1_paired_trimmed_paired_merged_contig_101117		[INTERPRO, NO-BLAST]	[INTERPRO, NO-BLAST]				---NA---	275									0.131366	0.175332	0.181811	0.444284	0	0.413128	0.243453	0.486077	0.532907	0.22162	0.207921	0.309067	0.662046	0.829456	0.580998	0.274288	0.246812	0.15109	0.0438058	0.175332	0.107348	0.249678	0	0.0967085	0.0612147	0.132911	0.192317	0.0490004	0.062092	0.0884729	0.145917	0.156484	0.132213
AS-1A_1_paired_trimmed_paired_merged_contig_10112		[INTERPRO, BLASTED, MAPPED, ANNOTATED]	[INTERPRO, BLASTED, MAPPED, ANNOTATED]		0.588561	0.00404797	putative G3BP-like protein isoform X2	307	P:GO:0009737; F:GO:0003729; C:GO:0005634; C:GO:0005829; C:GO:1990904	3.91063e-11	0.685665		P:response to abscisic acid; F:mRNA binding; C:nucleus; C:cytosol; C:ribonucleoprotein complex	Vitvi17g00496_t001	Vitvi17g00496	XP_010663448.1 putative G3BP-like protein isoform X2	5.60126	5.30093	4.77736	6.72375	2.65736	7.60889	7.96805	10.0422	8.92825	8.5264	7.25871	6.73645	10.0599	10.404	13.6853	19.2978	15.3203	19.1036	0.862362	1.75937	0.171927	1.59756	0.503738	0.363571	0.982053	0.35781	1.46528	2.50519	0.327762	0.764505	0.505892	2.02692	0.854703
AS-1A_1_paired_trimmed_paired_merged_contig_101120		[INTERPRO, BLASTED, MAPPED, ANNOTATED]	[INTERPRO, BLASTED, MAPPED, ANNOTATED]				Transposon TX1 uncharacterized 149 kDa protein	341	P:GO:0006278; P:GO:0009737; F:GO:0003729; F:GO:0003964; C:GO:0005634; C:GO:0005737; C:GO:0016021				P:RNA-dependent DNA biosynthetic process; P:response to abscisic acid; F:mRNA binding; F:RNA-directed DNA polymerase activity; C:nucleus; C:cytoplasm; C:integral component of membrane	Vitvi16g04280_t001	Vitvi16g04280		0.0883061	0.211372	0.626859	0.418476	0.14286	0.273128	0.441316	1.04909	0.397736	0.080407	0.317057	0.0461972	0.623869	0.471275	0.0985832	0.172022	0.0501618	0.169525	0.0526918	0.107759	0.201557	0.151318	0.0377826	0.105999	0.112662	0.351046	0.164577	0.0499108	0.179149	0.0461972	0.192984	0.0950661	0.0649572
AS-1A_1_paired_trimmed_paired_merged_contig_101123		[INTERPRO, BLASTED, MAPPED, ANNOTATED]	[INTERPRO, BLASTED, MAPPED, ANNOTATED]				Transposon TX1 uncharacterized 149 kDa protein	801	P:GO:0006278; P:GO:0009737; F:GO:0003729; F:GO:0003964; C:GO:0005634; C:GO:0005737				P:RNA-dependent DNA biosynthetic process; P:response to abscisic acid; F:mRNA binding; F:RNA-directed DNA polymerase activity; C:nucleus; C:cytoplasm	Vitvi17g04081_t001	Vitvi17g04081		0.0596606	0.0401302	0.217097	0.331912	0.0942748	0.298556	0.283916	0.637875	0.491966	0	0.0312306	0.0107602	0.132062	0.223734	0.031633	0.0421695	0.0849834	0.00995054	0.0401287	0.0401302	0.113444	0.11596	0.064801	0.0910097	0.163159	0.140765	0.0585639	0	0.0184574	0.0107602	0.0394284	0.0543087	0.018336
AS-1A_1_paired_trimmed_paired_merged_contig_101127		[INTERPRO, BLASTED, MAPPED, ANNOTATED]	[INTERPRO, BLASTED, MAPPED, ANNOTATED]				protein STRUBBELIG-RECEPTOR FAMILY 5 isoform X3	274	P:GO:0006468; F:GO:0004672; F:GO:0005524; C:GO:0016021				P:protein phosphorylation; F:protein kinase activity; F:ATP binding; C:integral component of membrane	Vitvi09g01455_t001	Vitvi09g01455	XP_010655239.1 protein STRUBBELIG-RECEPTOR FAMILY 5 isoform X1	0.243157	0.233955	0.204591	0.551583	0	0.538607	0.184873	0.307392	0.266182	0.202403	0.446752	0.12462	0.147552	0.318769	0.215004	0.303898	0.401907	0.364559	0.112128	0.127765	0.0756265	0.505244	0	0.138714	0.0924432	0.21636	0.00710762	0.12631	0.103524	0.034396	0.0312747	0.186494	0.0304277
AS-1A_1_paired_trimmed_paired_merged_contig_10113		[INTERPRO, BLASTED, MAPPED, ANNOTATED]	[INTERPRO, BLASTED, MAPPED, ANNOTATED]				Tetraspanin-3	514	C:GO:0005886; C:GO:0009506; C:GO:0016021				C:plasma membrane; C:plasmodesma; C:integral component of membrane	Vitvi06g00342_t001	Vitvi06g00342	XP_002284871.1 tetraspanin-3	6.51588	12.654	11.3562	7.61976	7.69331	8.38193	9.30769	6.02263	8.15199	4.57443	4.09655	4.86322	4.80539	4.34298	3.80151	4.50404	3.27115	4.46803	1.06771	2.18948	2.01027	3.33079	1.11266	1.54548	1.64767	0.537291	0.63468	0.471684	0.432162	0.234776	0.621664	0.957764	0.374444
AS-1A_1_paired_trimmed_paired_merged_contig_101130		[INTERPRO, NO-BLAST]	[INTERPRO, NO-BLAST]				---NA---	253									0.0713945	0.0939606	0.197107	0.266222	0.0967651	0.168184	0.16568	0.396538	0.131471	0.0939158	0.311126	0.0340669	0.349944	0.348525	0.234287	0.46277	0.134105	0.579638	0.0238075	0.0550314	0.103408	0.0284283	0.0570741	0.063744	0.0884935	0.207592	0.131471	0.0543382	0.130099	0.0340669	0.111919	0.0774455	0.186723
AS-1A_1_paired_trimmed_paired_merged_contig_101131		[INTERPRO, NO-BLAST]	[INTERPRO, NO-BLAST]				---NA---	1608									0.100241	0.173792	0.258332	0.299853	0.0946149	0.261864	0.125641	0.348778	0.175461	0.07093	0.286013	0.117203	0.527892	0.637385	0.136022	0.155775	0.121815	0.13765	0.0413742	0.123599	0.132291	0.152939	0.0654714	0.0778292	0.0771042	0.083368	0.025678	0.0231162	0.0962215	0.046305	0.0224919	0.104635	0.0416655
AS-1A_1_paired_trimmed_paired_merged_contig_101133		[INTERPRO, NO-BLAST]	[INTERPRO, NO-BLAST]				---NA---	269									0	0	0	0	0	0	0	0	0	0.146777	0.814086	0.28668	0.239316	0.0590659	0.21893	0.155133	0.188669	0.484722	0	0	0	0	0	0	0	0	0	0.105655	0.416921	0.102826	0.10508	0.0590659	0.0307108
AS-1A_1_paired_trimmed_paired_merged_contig_10114		[INTERPRO, BLASTED]	[INTERPRO, BLASTED]				unnamed protein product, partial	446									1.15609	1.892	1.80954	2.02229	0.932749	2.14103	2.51522	1.37084	2.01405	0.689225	1.64772	0.574478	2.02436	1.9684	1.3583	1.35162	0.779831	1.83558	0.39225	0.71258	0.246747	1.1996	0.200741	0.225677	0.442585	0.18855	0.162205	0.134012	0.254694	0.167178	0.219638	0.366015	0.166314
AS-1A_1_paired_trimmed_paired_merged_contig_101144		[INTERPRO, NO-BLAST]	[INTERPRO, NO-BLAST]				---NA---	443									1.08593	0.895547	0.66987	0.945901	0.695497	1.69465	1.79501	1.41097	0.891117	0.0712099	0.317412	0.134236	0.323019	0.65612	0.494156	0.34033	0.249482	0.509025	0.195026	0.386719	0.241779	0.415357	0.235658	0.332373	0.466012	0.382499	0.224244	0.0712099	0.161648	0.0227142	0.103698	0.0986881	0.0196724
AS-1A_1_paired_trimmed_paired_merged_contig_101145		[INTERPRO, NO-BLAST]	[INTERPRO, NO-BLAST]				---NA---	814		4.9687e-27	0.500115	2.40113e-07					0	0.0954193	0.101087	0.297597	0.115216	0.104906	0.0623749	0.0310024	0.0408625	0.0434969	0.319143	0.0944848	1.36271	1.43678	0.155508	0.113727	0.20924	0.122714	0	0.0679877	0.037858	0.202183	0.101151	0.0186749	0.0361808	0.0178594	0.0408625	0.0220939	0.077057	0.0208007	0.293275	0.258088	0.054343
AS-1A_1_paired_trimmed_paired_merged_contig_101146		[INTERPRO, NO-BLAST]	[INTERPRO, NO-BLAST]				---NA---	362									0.0984425	0.197253	0.337788	0.381258	0.0237478	0.523653	0.580602	0.416096	0.410097	0.131275	0.272207	0.0705164	0.527216	0.270454	0.255325	0.115498	0.30526	0.34199	0.0628783	0.0394889	0.0473985	0.227671	0.0237478	0.1277	0.417053	0.0420954	0.146923	0.0759534	0.124069	0.0423067	0.232696	0.0698569	0.0830298
AS-1A_1_paired_trimmed_paired_merged_contig_101149		[INTERPRO, NO-BLAST]	[INTERPRO, NO-BLAST]				---NA---	396									0.0759981	0.0201374	0.10271	0.338456	0.403986	0.302109	0.170556	0.273855	0.263336	0.0799172	0.365304	0.228167	0.609561	0.519838	0.191543	0.549426	0.192494	0.338384	0.0292775	0.0201374	0.0213844	0.0438206	0.215532	0.0497158	0.0852843	0.0749974	0.0693432	0.0399592	0.0294419	0.114447	0.0916124	0.160552	0.0374483
AS-1A_1_paired_trimmed_paired_merged_contig_10115		[INTERPRO, BLASTED, MAPPED, ANNOTATED]	[INTERPRO, BLASTED, MAPPED, ANNOTATED]		0.766402		GDP-L-galactose phosphorylase 1-like isoform X1	357	P:GO:0006006; F:GO:0080048; C:GO:0005737	2.04252e-08	0.687753	0.000450317	P:glucose metabolic process; F:GDP-D-glucose phosphorylase activity; C:cytoplasm	Vitvi10g00947_t001	Vitvi10g00947	XP_010655755.1 GDP-L-galactose phosphorylase 1 isoform X1	14.112	14.3888	13.2207	10.7622	11.7624	24.6392	18.8123	17.5721	17.4256	20.8618	18.2757	12.5493	13.4637	10.8411	23.1012	20.2384	17.3824	16.3268	1.03747	0.389361	1.4277	0.872084	0.608204	2.8698	2.0989	1.45694	0.581643	1.52552	1.73964	0.805481	2.35804	1.15656	2.19576
AS-1A_1_paired_trimmed_paired_merged_contig_101154		[INTERPRO, NO-BLAST]	[INTERPRO, NO-BLAST]				---NA---	517									0.0229983	0.138592	0.112678	0.393749	0.226158	0.289586	0.147768	0.435146	0.199193	0.0305087	0.27198	0.0819193	0.337183	0.124611	0.390466	0.435495	0.312995	0.691871	0.0229983	0.0973907	0.0721482	0.230135	0.132123	0.0989665	0.12424	0.153451	0.0889186	0.0305087	0.138511	0.0605221	0.153221	0.0290325	0.0476226
AS-1A_1_paired_trimmed_paired_merged_contig_101155		[INTERPRO, NO-BLAST]	[INTERPRO, NO-BLAST]				---NA---	344									0.105016	0.29631	0.232816	0.469171	0.113641	0.124119	0.121852	0.266552	0.145092	0.212238	0.233533	0.117243	0.737911	0.166145	0.513777	0.0483526	0.172687	0.258558	0.0350192	0.0868719	0.161518	0.32071	0.113641	0.022095	0.0650839	0.148273	0.0837379	0.0747205	0.0183844	0.081835	0.258327	0.0486982	0.126393
AS-1A_1_paired_trimmed_paired_merged_contig_101158		[INTERPRO, NO-BLAST]	[INTERPRO, NO-BLAST]				---NA---	335									0.0533918	0.25785	0.214602	0.813	0.738657	0.285275	0.199849	0.300888	0.118396	0.0583053	0.191593	0.718172	0.681284	0.745421	0.0750933	0.249718	0.355047	0.345122	0.0341504	0.129861	0.145177	0.558847	0.115715	0.0697498	0.0502508	0.116589	0.0614412	0.0583053	0.101527	0.173093	0.20513	0.163364	0.0433227
AS-1A_1_paired_trimmed_paired_merged_contig_101159		[INTERPRO, NO-BLAST]	[INTERPRO, NO-BLAST]				---NA---	285									0.0207998	0.136265	0.143168	0.8249	0.429562	0.123673	0.352366	0.147289	0.336689	0.234566	0.0299277	0.31848	0.602397	0.652636	0.118658	0.206781	0.326959	0.23378	0.0207998	0.0970912	0.0305194	0.133296	0.129035	0.0619879	0.0886002	0.0597722	0.0895897	0.144515	0.0299277	0.0929047	0.15541	0.142653	0.0787847
AS-1A_1_paired_trimmed_paired_merged_contig_10116		[INTERPRO, BLASTED, MAPPED, ANNOTATED]	[INTERPRO, BLASTED, MAPPED, ANNOTATED]		0.642256		GDP-L-galactose phosphorylase 1-like isoform X1	299	P:GO:0006006; F:GO:0080048; C:GO:0005737				P:glucose metabolic process; F:GDP-D-glucose phosphorylase activity; C:cytoplasm	Vitvi10g00947_t001	Vitvi10g00947	XP_010655755.1 GDP-L-galactose phosphorylase 1 isoform X1	15.3417	16.511	15.6509	11.1057	16.1325	24.2338	21.8826	18.0214	17.3534	0.0263762	0.23824	2.34455	0.0798834	0.0285576	0	0.110346	0.0284372	0.0284345	0.885767	1.23197	2.21658	1.75702	2.28088	1.38246	2.09982	0.615765	0.769492	0.0263762	0.07638	2.34455	0.0442533	0.0285576	0
AS-1A_1_paired_trimmed_paired_merged_contig_101161		[INTERPRO, BLASTED, MAPPED, ANNOTATED]	[INTERPRO, BLASTED, MAPPED, ANNOTATED]				Protein STRUBBELIG-receptor family 6	741	P:GO:0006468; F:GO:0004672; F:GO:0005524; C:GO:0016020				P:protein phosphorylation; F:protein kinase activity; F:ATP binding; C:membrane				0.0721376	0.205183	0.208551	0.565026	0.186342	0.153887	0.0796743	0.192253	0.0664874	0.0427088	0.331485	0.0850378	0.7643	0.220408	0.0569455	0.112818	0.18315	0.18988	0.0528574	0.115193	0.102578	0.326781	0.049287	0.0787429	0.0409275	0.0801581	0.0201956	0.0213547	0.0939226	0.0850378	0.0985998	0.0468554	0.030226
AS-1A_1_paired_trimmed_paired_merged_contig_101163		[INTERPRO, NO-BLAST]	[INTERPRO, NO-BLAST]				---NA---	234									0.154674	0.065811	0.136869	0.0338403	0.0334124	0.0391794	0.10647	0.284972	0.103895	0.218716	0.747107	0.436005	0.254431	0.450147	0.325088	0.392263	0.291261	0.179835	0.0981028	0.065811	0.0881088	0.0338403	0.0334124	0.0391794	0.0607549	0.0930288	0.0027742	0.0158535	0.272661	0.0725129	0.207534	0.0311943	0.188295
AS-1A_1_paired_trimmed_paired_merged_contig_101165		[INTERPRO, BLASTED, MAPPED, ANNOTATED]	[INTERPRO, BLASTED, MAPPED, ANNOTATED]				Transposon TX1 uncharacterized 149 kDa protein	455	P:GO:0009846; P:GO:0009860; P:GO:0009865; P:GO:0035024; P:GO:0090630; F:GO:0005096; F:GO:0017048; C:GO:0005938; C:GO:0016021; C:GO:0016324; C:GO:0070382; C:GO:0090406				P:pollen germination; P:pollen tube growth; P:pollen tube adhesion; P:negative regulation of Rho protein signal transduction; P:activation of GTPase activity; F:GTPase activator activity; F:Rho GTPase binding; C:cell cortex; C:integral component of membrane; C:apical plasma membrane; C:exocytic vesicle; C:pollen tube	Vitvi10g04038_t001	Vitvi10g04038		0.0522643	0.174265	0.361977	0.455843	0.0549712	0.153043	0.147012	0.347859	0.227773	0.077594	0.651587	0.0173113	1.49013	1.12016	0.110976	0.256769	0.3555	0.366928	0.0522643	0.0773777	0.157252	0.169232	0.0327697	0.0505793	0.0183078	0.0771494	0.0894738	0.0394513	0.244904	0.0173113	0.368867	0.121138	0.0318638
AS-1A_1_paired_trimmed_paired_merged_contig_101169		[INTERPRO, BLASTED, MAPPED, ANNOTATED]	[INTERPRO, BLASTED, MAPPED, ANNOTATED]				Retrovirus-related Pol polyprotein from transposon RE1	302	P:GO:0015074; F:GO:0003676				P:DNA integration; F:nucleic acid binding				0.0406529	0.0530149	0.109159	1.01922	0.32174	0.0607151	0.168123	0.0550614	0.0826351	0	0.191227	0	0.698217	0.721651	0.0558855	0.054625	0.0844104	0.056304	0.0406529	0.026508	0.0546701	0.858072	0.119127	0.0607151	0.0975204	0.0275344	0.0476918	0	0.0774934	0	0.0953434	0.0797362	0.0279437
AS-1A_1_paired_trimmed_paired_merged_contig_10117		[INTERPRO, BLASTED, MAPPED, ANNOTATED]	[INTERPRO, BLASTED, MAPPED, ANNOTATED]				T-complex protein 1 subunit alpha	900	P:GO:0006457; F:GO:0005524; F:GO:0051082; C:GO:0005832	2.00717e-09	0.705878	0.0328503	P:protein folding; F:ATP binding; F:unfolded protein binding; C:chaperonin-containing T-complex	Vitvi15g00614_t001	Vitvi15g00614	XP_002276924.2 T-complex protein 1 subunit alpha	46.4553	49.9672	42.79	56.6693	57.4327	54.0945	45.1564	47.2348	46.9811	51.7874	41.7528	46.1646	38.9075	32.7381	51.1525	49.0796	50.8155	49.3183	2.91494	3.51205	2.92399	9.28977	3.2349	1.37463	3.73289	1.31106	1.28346	3.64587	2.3041	4.36567	0.47566	1.78684	1.54718
AS-1A_1_paired_trimmed_paired_merged_contig_101170		[INTERPRO, BLASTED, MAPPED, ANNOTATED]	[INTERPRO, BLASTED, MAPPED, ANNOTATED]				12-oxophytodienoate reductase 3	1288	P:GO:0055114; F:GO:0010181; F:GO:0016491	1.02789e-26	0.244084	0.0425105	P:oxidation-reduction process; F:FMN binding; F:oxidoreductase activity				0.134758	0.296701	0.476098	0.929184	0.102137	0.19187	0.196	0.206584	0.153025	0.128534	0.41437	0.200816	0.917791	0.719454	0.163393	0.175221	0.171679	0.149418	0.0617532	0.132423	0.187011	0.817282	0.00367381	0.075655	0.0610421	0.0702202	0.0423015	0.0281726	0.0573536	0.0288872	0.0699183	0.186375	0.00634869
AS-1A_1_paired_trimmed_paired_merged_contig_101172		[INTERPRO, NO-BLAST]	[INTERPRO, NO-BLAST]				---NA---	249									0.411624	0.382599	0.161662	0.320747	0	1.09377	0.303728	1.17501	1.05576	0.0633453	0.318035	0.0346141	0.444012	0.193175	0.439455	0.367765	0.511686	0.461771	0.188293	0.193024	0.0631938	0.270608	0	0.337729	0.117262	0.332542	0.305314	0.0633453	0.112006	0.0346141	0.14524	0.0532257	0.0332532
AS-1A_1_paired_trimmed_paired_merged_contig_101173		[INTERPRO, BLASTED, MAPPED, ANNOTATED]	[INTERPRO, BLASTED, MAPPED, ANNOTATED]				Rust resistance kinase Lr10	251	P:GO:0006468; F:GO:0004674; F:GO:0005524; F:GO:0030247; C:GO:0016021				P:protein phosphorylation; F:protein serine/threonine kinase activity; F:ATP binding; F:polysaccharide binding; C:integral component of membrane	Vitvi16g04149_t001	Vitvi16g04149	XP_019081480.1 rust resistance kinase Lr10-like	0	0	0	0	0	0	0	0	0	0	0.607652	0.0627619	1.40794	1.01683	0	0.0657241	0	0	0	0	0	0	0	0	0	0	0	0	0.219527	0.0627619	0.443075	0.309429	0
AS-1A_1_paired_trimmed_paired_merged_contig_101176		[INTERPRO, BLASTED, MAPPED]	[INTERPRO, BLASTED, MAPPED]				putative ribonuclease H protein	1345	C:GO:0009536; C:GO:0016020; C:GO:0016021				C:plastid; C:membrane; C:integral component of membrane				0.0530667	0.105996	0.197327	0.312471	0.298909	0.432688	0.274913	0.740333	0.484282	0.0556424	0.091083	0.146375	0.138494	0.285149	0.294234	0.217701	0.328758	0.287912	0.0306187	0.0545533	0.0936368	0.162423	0.138462	0.0496144	0.103243	0.0539611	0.0628706	0.0163263	0.0392902	0.0597535	0.0613452	0.138122	0.0169186
AS-1A_1_paired_trimmed_paired_merged_contig_101178		[INTERPRO, BLASTED, MAPPED, ANNOTATED]	[INTERPRO, BLASTED, MAPPED, ANNOTATED]				pentatricopeptide repeat-containing protein At1g08070, chloroplastic-like	257	F:GO:0008270				F:zinc ion binding	Vitvi04g00545_t001	Vitvi04g00545	XP_002282982.1 pentatricopeptide repeat-containing protein At1g08070, chloroplastic	0	0	0	0	0	0	0	0	0	0.426751	0.185216	0.240374	0.562147	0.345725	0.26144	0.292437	0.265064	0.0661627	0	0	0	0	0	0	0	0	0	0.264896	0.0492932	0.240374	0.0890933	0.0233764	0.085934
AS-1A_1_paired_trimmed_paired_merged_contig_10118		[INTERPRO, BLASTED, MAPPED, ANNOTATED]	[INTERPRO, BLASTED, MAPPED, ANNOTATED]		0.638274		Retrovirus-related Pol polyprotein from transposon RE1	637	F:GO:0005488				F:binding				9.01496	9.368	7.21006	6.61154	8.1366	13.1984	13.9186	11.7801	10.8779	1.06055	1.0805	2.52017	0.664324	0.576382	1.24231	1.06359	0.694215	0.946405	0.62391	0.798121	1.67071	0.590394	0.60825	1.1453	0.460935	0.613879	0.823491	0.00889644	0.191202	1.78226	0.0835911	0.0747379	0.0124027
AS-1A_1_paired_trimmed_paired_merged_contig_101181		[INTERPRO, NO-BLAST]	[INTERPRO, NO-BLAST]				---NA---	256									0.301964	0.489231	0.276537	0.681224	0.488378	0.63247	0.85237	0.654574	1.0525	0.276613	0.0923165	0.15384	0.0338027	0.0927856	0.032731	0.162788	0.0668171	0.0643449	0.15802	0.180397	0.190941	0.357367	0.10689	0.194497	0.514761	0.175125	0.454266	0.140504	0.0538434	0.15384	0.0338027	0.0537511	0.032731
AS-1A_1_paired_trimmed_paired_merged_contig_10119	DE	[INTERPRO, BLASTED, MAPPED, ANNOTATED]	[HWS, HS, INTERPRO, BLASTED, MAPPED, ANNOTATED]		0.704815	0.00411198	phytochrome-associated serine/threonine-protein phosphatase 3 isoform X2	295	P:GO:0006470; F:GO:0004721	1.57009e-20	0.827873	0.000269634	P:protein dephosphorylation; F:phosphoprotein phosphatase activity	Vitvi10g01555_t002	Vitvi10g01555	XP_003633064.1 phytochrome-associated serine/threonine-protein phosphatase	22.1381	20.1359	18.1015	16.7051	11.6207	27.3501	26.6759	29.9678	28.2953	43.6114	35.2074	32.6844	21.8494	17.1128	52.2814	48.1471	39.8229	45.4784	3.01742	1.21304	3.51927	2.964	0.833993	1.43281	1.39367	0.592043	1.42253	4.53825	2.016	5.38948	1.89187	2.9213	3.88287
AS-1A_1_paired_trimmed_paired_merged_contig_101190		[INTERPRO, NO-BLAST]	[INTERPRO, NO-BLAST]				---NA---	206									0.0577191	0.425384	0.667497	0.597514	0.279501	0.375525	0.324137	0.648671	0.276444	0.133101	0.972401	0.571739	2.23271	1.56834	0.163767	0.326121	0.867115	0.51585	0.0577191	0.205683	0.378794	0.280703	0.0796905	0.20996	0.038325	0.0354817	0.043965	0.0826193	0.133147	0.0327782	0.664317	0.497522	0.0416035
AS-1A_1_paired_trimmed_paired_merged_contig_101191	DE	[INTERPRO, BLASTED]	[WS, HWS, HS, INTERPRO, BLASTED]		0.39181		heat stress transcription factor A-3 isoform X3	955		2.72423e-84	0.871443						0.0253061	1.12363	2.4274	6.31204	1.55509	0.204497	0.211921	0.166856	0.178931	0.0988181	3.91808	0.182228	7.2817	5.70303	0.0618773	0.175481	0.168541	0.231331	0.0146142	0.864813	1.05431	4.27937	0.494618	0.0613187	0.109947	0.0393281	0.0848144	0.024478	0.582528	0.168872	1.56799	0.827027	0.0236034
AS-1A_1_paired_trimmed_paired_merged_contig_101193		[INTERPRO, BLASTED, MAPPED, ANNOTATED]	[INTERPRO, BLASTED, MAPPED, ANNOTATED]				ankyrin repeat-containing protein ITN1-like	317	C:GO:0016021				C:integral component of membrane	Vitvi07g02461_t001	Vitvi07g02461	XP_010646689.1PREDICTED: uncharacterized protein LOC100265081 isoform X1	0.0187542	0.148532	0.107458	0.417558	0.25155	0.0551325	0.105971	0.105908	0.0262611	0	0.327671	0.0775344	1.01414	1.45769	0.106047	0.131643	0.053228	0.12872	0.0187542	0.0411704	0.107458	0.130156	0.176556	0.027666	0.027475	0.105908	0.0262611	0	0.138381	0.0431408	0.0965223	0.0690613	0.069875
AS-1A_1_paired_trimmed_paired_merged_contig_101194		[INTERPRO, NO-BLAST]	[INTERPRO, NO-BLAST]				---NA---	252									0.0471831	0	0	0.0341204	0	0.105734	0.0332679	0	0.0304406	0	0.124413	0.0350205	0.707386	0.957141	0.133301	0.133094	0	0.0645165	0.0471831	0	0	0.0341204	0	0.0631056	0.0332679	0	0.0304406	0	0.0622281	0.0350205	0.132367	0.489989	0.133301
AS-1A_1_paired_trimmed_paired_merged_contig_101195		[INTERPRO, NO-BLAST]	[INTERPRO, NO-BLAST]				---NA---	232									0.0264594	0	0	0.146625	0	0	0.0366446	0	0.0689076	0	0	0.296671	0.0340114	0.107508	0.217729	0.537174	0.183608	0.493762	0.0264594	0	0	0.0380504	0	0	0.0366446	0	0.0345377	0	0	0.101884	0.0340114	0.0638141	0.000795927
AS-1A_1_paired_trimmed_paired_merged_contig_101196		[INTERPRO, BLASTED, MAPPED]	[INTERPRO, BLASTED, MAPPED]		0.7817		serine/arginine-rich splicing factor SC35-like	1132	P:GO:0000381; P:GO:0045292; F:GO:0003676; F:GO:0003723; C:GO:0005634; C:GO:0005737; C:GO:0016607	2.19965e-11	0.683278		P:regulation of alternative mRNA splicing, via spliceosome; P:mRNA cis splicing, via spliceosome; F:nucleic acid binding; F:RNA binding; C:nucleus; C:cytoplasm; C:nuclear speck	Vitvi18g00396_t005	Vitvi18g00396	XP_034675501.1serine/arginine-rich splicing factor SC35-like	5.34313	5.72681	5.71405	7.42863	5.96428	10.4067	9.83983	8.89381	10.0199	5.4438	5.84328	5.67902	7.21975	6.56777	9.68553	10.587	5.03402	9.82075	0.54781	0.480743	0.658844	0.80916	0.774565	1.08839	0.476284	0.295127	0.73888	0.561537	0.463191	0.407523	0.934815	0.956645	0.730669
AS-1A_1_paired_trimmed_paired_merged_contig_1012	DE	[WS, HWS, HS, INTERPRO, BLASTED, MAPPED, ANNOTATED]	[INTERPRO, BLASTED, MAPPED, ANNOTATED]		0.826066	3.05149e-05	Slit 2 protein like	743	C:GO:0016021	0.00411749	0.331822	0.0282884	C:integral component of membrane	Vitvi05g00553_t001	Vitvi05g00553	XP_010649955.1PREDICTED: uncharacterized protein LOC100263116	28.1343	22.534	31.5122	9.03327	14.1872	27.6214	36.419	23.3143	30.0337	10.5947	9.52185	12.8893	6.05106	7.61725	10.4874	10.8005	9.03848	8.56317	2.83796	0.529489	6.41321	0.373481	0.579677	2.91232	3.80844	2.24011	1.64588	1.97909	0.875143	1.0839	0.291447	0.717808	0.71934
AS-1A_1_paired_trimmed_paired_merged_contig_10120		[INTERPRO, BLASTED, MAPPED, ANNOTATED]	[INTERPRO, BLASTED, MAPPED, ANNOTATED]		0.634061		G-type lectin S-receptor-like serine/threonine-protein kinase At1g11300	950	P:GO:0006468; P:GO:0048544; F:GO:0004674; F:GO:0005524; F:GO:0030246; C:GO:0016021	0.00153035	0.277451		P:protein phosphorylation; P:recognition of pollen; F:protein serine/threonine kinase activity; F:ATP binding; F:carbohydrate binding; C:integral component of membrane	Vitvi00g04812_t001	Vitvi00g04812	XP_010646861.2 G-type lectin S-receptor-like serine/threonine-protein kinase At1g11330	0.938664	1.47213	1.5972	3.3316	1.49328	3.40548	2.72285	3.7132	3.19092	2.00867	2.99088	1.92121	3.90546	2.98272	4.08104	3.57921	3.63244	3.53683	0.186693	0.446356	0.253302	0.891811	0.0730485	0.449061	0.745836	0.0916648	0.646786	0.285901	0.329947	0.18445	0.457135	0.285235	0.583039
AS-1A_1_paired_trimmed_paired_merged_contig_101202		[INTERPRO, NO-BLAST]	[INTERPRO, NO-BLAST]				---NA---	347									0.103354	0.247431	0.144086	0.245832	0.0968547	0.302196	0.2906	0.480802	0.634321	0.221091	0.233849	0.142613	0.289101	0.160031	0.267988	0.240689	0.293665	0.481428	0.081492	0.116249	0.0850743	0.212523	0.0660073	0.151645	0.221208	0.102338	0.0947403	0.0422986	0.0306093	0.0715226	0.217593	0.127554	0.160604
AS-1A_1_paired_trimmed_paired_merged_contig_101206		[INTERPRO, BLASTED, MAPPED, ANNOTATED]	[INTERPRO, BLASTED, MAPPED, ANNOTATED]				hypothetical protein VITISV_007561	1247	P:GO:0000226; F:GO:0008017				P:microtubule cytoskeleton organization; F:microtubule binding				0.0385597	0.0384682	0.104239	0.628675	0.148689	0.169795	0.100512	0.295012	0.204131	0.0380274	0.0127618	0.0631646	0.0542921	0.0538261	0	0.0400337	0.0683454	0.0334026	0.0156623	0.0221527	0.0140736	0.410585	0.0814385	0.0775517	0.0113523	0.0141846	0.065054	0.0219084	0.0127618	0.0631646	0.0369709	0.0364253	0
AS-1A_1_paired_trimmed_paired_merged_contig_101208		[INTERPRO, BLASTED, MAPPED, ANNOTATED]	[INTERPRO, BLASTED, MAPPED, ANNOTATED]				Retrovirus-related Pol polyprotein from transposon TNT 1-94	680	P:GO:0015074; F:GO:0003676; F:GO:0008270	1.95878e-20	0.792201	3.55751e-05	P:DNA integration; F:nucleic acid binding; F:zinc ion binding	Vitvi18g04199_t001	Vitvi18g04199	RVW43547.1Retrovirus-related Pol polyprotein from transposon TNT 1-94	0.052925	0.209119	0.308361	0.625389	0.277012	0.127057	0.13492	0.367951	0.188131	1.30814	1.10019	1.38308	4.74302	4.01337	1.67242	1.90832	2.9209	2.69171	0.0334992	0.0200947	0.0242208	0.206774	0.0840929	0.0328032	0.0321137	0.0957327	0.0413054	0.122799	0.12108	0.2995	0.792347	0.310935	0.303091
AS-1A_1_paired_trimmed_paired_merged_contig_101209		[INTERPRO, BLASTED, MAPPED, ANNOTATED]	[INTERPRO, BLASTED, MAPPED, ANNOTATED]				Retrovirus-related Pol polyprotein from transposon TNT 1-94	855	P:GO:0005975; P:GO:0015074; P:GO:0071555; F:GO:0003676; F:GO:0004650; F:GO:0008270; C:GO:0005576	1.70049e-12	0.657541	0.000331569	P:carbohydrate metabolic process; P:DNA integration; P:cell wall organization; F:nucleic acid binding; F:polygalacturonase activity; F:zinc ion binding; C:extracellular region	Vitvi05g04491_t001	Vitvi05g04491	RVW71742.1Retrovirus-related Pol polyprotein from transposon TNT 1-94	0.0770984	0.121432	0.161991	0.496074	0.308614	0.200414	0.156469	0.274166	0.245418	1.16716	1.38604	1.22564	3.81443	3.21998	1.46632	1.469	2.01485	1.99436	0.0307966	0.0500383	0.0281422	0.169474	0.0357198	0.0313822	0.054642	0.0437802	0.0118706	0.260184	0.0837498	0.350271	0.443177	0.678078	0.261785
AS-1A_1_paired_trimmed_paired_merged_contig_10121		[INTERPRO, BLASTED, MAPPED, ANNOTATED]	[INTERPRO, BLASTED, MAPPED, ANNOTATED]				G-type lectin S-receptor-like serine/threonine-protein kinase	358	P:GO:0006468; P:GO:0048544; F:GO:0004674; F:GO:0005524; F:GO:0030246; C:GO:0016021				P:protein phosphorylation; P:recognition of pollen; F:protein serine/threonine kinase activity; F:ATP binding; F:carbohydrate binding; C:integral component of membrane	Vitvi00g04812_t001	Vitvi00g04812	XP_010646861.2 G-type lectin S-receptor-like serine/threonine-protein kinase At1g11330	1.34837	1.18114	1.02343	2.34444	1.05274	1.82256	1.56666	2.12301	1.26511	1.6505	2.41837	1.14386	2.75315	2.63268	2.23355	2.05415	2.41996	1.77421	0.42734	0.471973	0.29724	0.781176	0.421492	0.355481	0.0966355	0.141229	0.160942	0.60682	0.438128	0.411916	0.324047	0.446268	0.0782382
AS-1A_1_paired_trimmed_paired_merged_contig_101211		[INTERPRO, NO-BLAST]	[INTERPRO, NO-BLAST]				---NA---	289									0.0618901	0.444264	0.460076	0.615612	0.11715	0	0.0294171	0.0575382	0.0288054	0	0.223735	0.0272548	0.252697	0.476888	0.0290588	0.0292882	0.0294212	0.166573	0.0395861	0.328024	0.255832	0.398291	0.0585967	0	0.0294171	0.028773	0.0288054	0	0.030162	0.0272548	0.0957733	0.213633	0.0290588
AS-1A_1_paired_trimmed_paired_merged_contig_101212	DE	[INTERPRO, BLASTED, MAPPED, ANNOTATED]	[WS, HWS, HS, INTERPRO, BLASTED, MAPPED, ANNOTATED]		0.64573	0.0343973	Nematode resistance protein-like HSPRO2	498	P:GO:0006952; P:GO:0019441; F:GO:0020037; F:GO:0046872	7.0980309869E-313	0.978023	2.65676e-05	P:defense response; P:tryptophan catabolic process to kynurenine; F:heme binding; F:metal ion binding	Vitvi13g00015_t001	Vitvi13g00015	XP_002268520.1 nematode resistance protein-like HSPRO2	0.411452	13.7041	24.5976	43.2898	2.13705	0.0877554	0.0336687	0.368407	0.328984	2.279	46.3623	1.77244	126.564	120.568	0.810826	0.75796	0.682726	0.73578	0.0926855	13.1907	12.7001	40.3687	0.657246	0.0455491	0.0336687	0.0704943	0.112929	0.33608	6.16512	0.806168	14.591	10.8806	0.209216
AS-1A_1_paired_trimmed_paired_merged_contig_10122		[INTERPRO, BLASTED, MAPPED, ANNOTATED]	[INTERPRO, BLASTED, MAPPED, ANNOTATED]				G-type lectin S-receptor-like serine/threonine-protein kinase	571	P:GO:0006468; P:GO:0048544; F:GO:0004674; F:GO:0005524; F:GO:0030246; C:GO:0016021				P:protein phosphorylation; P:recognition of pollen; F:protein serine/threonine kinase activity; F:ATP binding; F:carbohydrate binding; C:integral component of membrane	Vitvi10g04230_t001	Vitvi10g04230	RVW76133.1G-type lectin S-receptor-like serine/threonine-protein kinase	0.229325	0.291426	0.310908	0.719864	0.662294	0.633838	0.411822	0.558508	0.488457	0.292871	0.738012	0.2769	0.983698	1.01624	0.382679	0.673118	0.475617	0.393056	0.0771413	0.170684	0.0212843	0.293557	0.249034	0.0843601	0.09871	0.156747	0.171576	0.132669	0.079333	0.0478004	0.199854	0.396959	0.101994
AS-1A_1_paired_trimmed_paired_merged_contig_101226		[INTERPRO, BLASTED, MAPPED, ANNOTATED]	[INTERPRO, BLASTED, MAPPED, ANNOTATED]				Enzymatic polyprotein	206	P:GO:0030244; P:GO:0071555; F:GO:0003676; F:GO:0008270; F:GO:0016760; C:GO:0016021				P:cellulose biosynthetic process; P:cell wall organization; F:nucleic acid binding; F:zinc ion binding; F:cellulose synthase (UDP-forming) activity; C:integral component of membrane				0.117151	0.0373781	0.156733	0.376773	0	0.0890095	0.12209	0.162482	0.161511	0	0.236159	0	0.907652	0.695668	0.244814	0.282936	0.20654	0.121735	0.0676577	0.0373781	0.0377649	0.147572	0	0.0890095	0.12209	0.0409998	0.106792	0	0.0681788	0	0.178895	0.297711	0.070269
AS-1A_1_paired_trimmed_paired_merged_contig_101229		[INTERPRO, BLASTED, MAPPED, ANNOTATED]	[INTERPRO, BLASTED, MAPPED, ANNOTATED]				PsbP domain-containing protein 4, chloroplastic	429	P:GO:0015979; F:GO:0005509; C:GO:0009654; C:GO:0016021; C:GO:0019898				P:photosynthesis; F:calcium ion binding; C:photosystem II oxygen evolving complex; C:integral component of membrane; C:extrinsic component of membrane	Vitvi18g01218_t001	Vitvi18g01218	XP_002265695.1 psbP domain-containing protein 4, chloroplastic isoform X1	0.418178	0.509387	0.209469	0.719103	0.43777	0.0814779	0.0787182	0.0973499	0.0357624	0.587617	0.261453	0.448149	0.799573	0.988641	0.374027	0.212637	0.57239	0.26926	0.113679	0.238661	0.0540114	0.25584	0.13569	0.0408863	0.039362	0.0193475	0.0357624	0.0660659	0.0649083	0.0552052	0.0706159	0.260614	0.194288
AS-1A_1_paired_trimmed_paired_merged_contig_10123		[INTERPRO, BLASTED, MAPPED, ANNOTATED]	[INTERPRO, BLASTED, MAPPED, ANNOTATED]				RNA demethylase ALKBH5	960	P:GO:0009737; P:GO:0032259; P:GO:0055114; P:GO:0070935; F:GO:0003723; F:GO:0008168; F:GO:0016491; C:GO:0005634	4.55996e-14	0.772436	0.000433542	P:response to abscisic acid; P:methylation; P:oxidation-reduction process; P:3'-UTR-mediated mRNA stabilization; F:RNA binding; F:methyltransferase activity; F:oxidoreductase activity; C:nucleus	Vitvi04g01448_t001	Vitvi04g01448	RVW51756.1RNA demethylase ALKBH5	39.6855	36.5065	34.8906	36.0578	39.4265	38.3308	34.3919	35.6849	34.2939	41.3202	30.716	34.2348	25.2476	20.811	36.3143	38.5766	35.5526	36.2549	2.211	1.54909	3.85616	1.70163	1.89765	3.15598	3.6694	0.267827	3.1474	3.89597	2.40402	1.41564	0.351756	1.57053	2.56555
AS-1A_1_paired_trimmed_paired_merged_contig_101230		[INTERPRO, NO-BLAST]	[INTERPRO, NO-BLAST]				---NA---	221									0.0268233	0.504509	0.667592	0.824112	0.193295	0	0.0742644	0.151913	0.10709	0	0.0698561	0.178204	0.364911	0.107118	0	0	0.0384739	0	0.0268233	0.359313	0.228061	0.824112	0.14059	0	0.0742644	0.151913	0.0601931	0	0.0698561	0.178204	0.0951219	0.0616369	0
AS-1A_1_paired_trimmed_paired_merged_contig_101236		[INTERPRO, NO-BLAST]	[INTERPRO, NO-BLAST]				---NA---	307									0.0774602	0.233395	0.183022	0.236571	0.0509349	0.254842	0.0550001	0.218569	0.262467	0.146812	0.320659	0.164956	0.793729	1.22443	0.767225	0.43492	0.526341	0.704761	0.0774602	0.16401	0.103139	0.160075	0.0509349	0.143282	0.0275021	0.0988308	0.14198	0.0827298	0.10093	0.00562915	0.12159	0.466807	0.31496
AS-1A_1_paired_trimmed_paired_merged_contig_10124		[INTERPRO, BLASTED, MAPPED, ANNOTATED]	[INTERPRO, BLASTED, MAPPED, ANNOTATED]		0.799929	1.63895e-07	nuclear pore complex protein NUP54	1255	P:GO:0006607; P:GO:0006999; P:GO:0036228; F:GO:0017056; C:GO:0044613	3.97523e-05	0.567932	0.00294577	P:NLS-bearing protein import into nucleus; P:nuclear pore organization; P:protein localization to nuclear inner membrane; F:structural constituent of nuclear pore; C:nuclear pore central transport channel	Vitvi01g01620_t001	Vitvi01g01620	XP_002279552.1 nuclear pore complex protein NUP54	10.0012	9.94366	9.93418	13.0342	14.9795	11.3379	10.8448	11.0956	10.9536	10.0086	9.34873	9.63124	12.2456	13.3686	11.0708	11.1622	10.1301	12.0185	0.323074	0.171713	0.385983	1.03173	0.428504	0.6792	0.492097	0.467585	0.400398	0.613301	0.478774	0.883727	0.338072	1.15814	0.417982
AS-1A_1_paired_trimmed_paired_merged_contig_101240		[INTERPRO, BLASTED, MAPPED]	[INTERPRO, BLASTED, MAPPED]		0.518037		unnamed protein product, partial	456	C:GO:0005634				C:nucleus	Vitvi07g02277_t001	Vitvi07g02277	XP_034677539.1stearoyl-[acyl-carrier-protein] 9-desaturase 6, chloroplastic-like	0.654952	0.537526	0.555622	1.11843	0.829476	2.51767	1.69308	3.18294	1.89009	0.272234	0.228523	0.366809	1.02045	0.836099	0.754929	0.82326	1.30453	1.29036	0.141189	0.153521	0.122164	0.410124	0.0241319	0.0609075	0.531658	0.456783	0.288091	0.0715736	0.043947	0.0682227	0.26443	0.0925589	0.277379
AS-1A_1_paired_trimmed_paired_merged_contig_101241		[INTERPRO, BLASTED, MAPPED, ANNOTATED]	[INTERPRO, BLASTED, MAPPED, ANNOTATED]				NAD(P)H-quinone oxidoreductase subunit 3 like	275	C:GO:0016021				C:integral component of membrane	Vitvi18g02823_t001	Vitvi18g02823	XP_002267135.1PREDICTED: uncharacterized protein LOC100243726	0.567768	1.56208	1.57738	2.43459	0.84784	0.340737	0.306572	0.667152	0.709649	0	0.0561389	0.200496	0.0314672	0.117425	0	0	0.030919	0	0.104777	0.621693	0.8243	1.34659	0.287085	0.0744401	0.161647	0.127659	0.100265	0	0.0561389	0.200496	0.0314672	0.0280339	0
AS-1A_1_paired_trimmed_paired_merged_contig_101244		[INTERPRO, BLASTED]	[INTERPRO, BLASTED]				F-box/LRR-repeat protein 15	541									0.0439561	0.0297082	0.195557	0.362901	0.124182	0.581549	0.341354	0.696578	0.357119	0.0541561	0.151311	0.140792	0.352245	0.478021	0.248832	0.200811	0.345248	0.487738	0.0439561	0.0297082	0.0202981	0.247855	0.0813109	0.216133	0.182826	0.169493	0.0433588	0.0541561	0.0787364	0.0293234	0.195935	0.0282441	0.0618642
AS-1A_1_paired_trimmed_paired_merged_contig_101245		[INTERPRO, NO-BLAST]	[INTERPRO, NO-BLAST]				---NA---	679									0.202594	0.263429	0.474934	0.341789	0.144637	0.583843	0.346667	0.575377	0.40706	0.0696892	0.259365	0.230671	0.75407	0.319506	0.372466	0.283001	0.374897	0.532128	0.049785	0.158745	0.0653135	0.0966028	0.0170165	0.283562	0.1298	0.224144	0.0340672	0.0696892	0.0410767	0.0795588	0.150603	0.0836623	0.094453
AS-1A_1_paired_trimmed_paired_merged_contig_10125		[INTERPRO, BLASTED, MAPPED, ANNOTATED]	[INTERPRO, BLASTED, MAPPED, ANNOTATED]				H/ACA ribonucleoprotein complex subunit 4	531	P:GO:0000495; P:GO:0031118; P:GO:0031120; P:GO:1990481; F:GO:0003723; F:GO:0009982; C:GO:0005829; C:GO:0009506; C:GO:0031429	4.44242e-16	0.729105		P:box H/ACA snoRNA 3'-end processing; P:rRNA pseudouridine synthesis; P:snRNA pseudouridine synthesis; P:mRNA pseudouridine synthesis; F:RNA binding; F:pseudouridine synthase activity; C:cytosol; C:plasmodesma; C:box H/ACA snoRNP complex	Vitvi08g02190_t001	Vitvi08g02190	XP_002270073.1 H/ACA ribonucleoprotein complex subunit 4	13.139	23.0664	19.0433	21.997	30.4502	21.3848	24.8167	28.0437	24.1379	23.4842	26.4645	37.1288	21.6408	20.272	50.0844	54.3724	63.2648	53.9867	2.45289	4.51944	4.41645	5.59013	5.48101	6.28845	0.842161	0.605106	2.50345	3.56671	0.344018	5.27228	4.99835	2.50773	4.26763
AS-1A_1_paired_trimmed_paired_merged_contig_101250		[INTERPRO, NO-BLAST]	[INTERPRO, NO-BLAST]				---NA---	376									0.303441	0.442475	0.172085	0.756235	0.451067	0.396624	0.311208	0.424605	0.277368	0.0259738	0.130275	0.151685	0.773419	0.461819	0.0895068	0.179247	0.0454925	0.477641	0.0549189	0.0673986	0.0758878	0.204852	0.158855	0.173873	0.0803001	0.213249	0.105896	0.0259738	0.0407639	0.0908718	0.240163	0.178875	0.022253
AS-1A_1_paired_trimmed_paired_merged_contig_101258		[INTERPRO, NO-BLAST]	[INTERPRO, NO-BLAST]				---NA---	249									0.143255	0.508881	0.462333	0.432237	0.498057	0.304952	0.0673374	0.401368	0.390469	0.362426	0.966165	0.300431	0.361693	0.623365	0.135486	0.169009	0.37443	0.670906	0.143255	0.142185	0.15307	0.131172	0.212881	0.150283	0.0673374	0.0969815	0.116088	0.171781	0.191031	0.0975998	0.0979504	0.103143	0.034419
AS-1A_1_paired_trimmed_paired_merged_contig_10126		[INTERPRO, BLASTED, MAPPED, ANNOTATED]	[INTERPRO, BLASTED, MAPPED, ANNOTATED]		0.286177		H/ACA ribonucleoprotein complex subunit 4	530	P:GO:0000495; P:GO:0031118; P:GO:0031120; P:GO:1990481; F:GO:0003723; F:GO:0009982; C:GO:0005829; C:GO:0009506; C:GO:0031429				P:box H/ACA snoRNA 3'-end processing; P:rRNA pseudouridine synthesis; P:snRNA pseudouridine synthesis; P:mRNA pseudouridine synthesis; F:RNA binding; F:pseudouridine synthase activity; C:cytosol; C:plasmodesma; C:box H/ACA snoRNP complex	Vitvi08g02190_t001	Vitvi08g02190	XP_002270073.1 H/ACA ribonucleoprotein complex subunit 4	11.4928	19.5028	14.7664	11.9002	22.3683	18.2094	22.8608	24.6594	21.974	0.46459	0.488893	2.95169	0.310341	0.332225	0.111035	0.0948576	0.384252	0.233795	2.0284	4.31833	3.59236	3.13325	3.97051	4.91601	0.113242	1.70475	2.87985	0.0550586	0.0453973	2.56149	0.106521	0.13101	0.0633222
AS-1A_1_paired_trimmed_paired_merged_contig_101262		[INTERPRO, BLASTED, MAPPED, ANNOTATED]	[INTERPRO, BLASTED, MAPPED, ANNOTATED]				putative ribonuclease H protein	348	P:GO:0007018; P:GO:0055114; F:GO:0003777; F:GO:0005524; F:GO:0008017; F:GO:0010333; F:GO:0016491; C:GO:0005874				P:microtubule-based movement; P:oxidation-reduction process; F:microtubule motor activity; F:ATP binding; F:microtubule binding; F:terpene synthase activity; F:oxidoreductase activity; C:microtubule				0.136422	0.0673444	0.190291	0.33311	0.12123	0.119383	0.313854	0.2159	0.163615	0.164183	0.284247	0.191382	0.93893	0.706178	0.362882	0.169346	0.488762	0.580526	0.0834912	0.0383358	0.0904466	0.128541	0.063648	0.119383	0.0883389	0.0718039	0.0259256	0.0879938	0.14238	0.0598643	0.0968607	0.319104	0.00132654
AS-1A_1_paired_trimmed_paired_merged_contig_101265		[INTERPRO, BLASTED, MAPPED, ANNOTATED]	[INTERPRO, BLASTED, MAPPED, ANNOTATED]				Integrin alpha-4 like	222	P:GO:0007229				P:integrin-mediated signaling pathway	Vitvi12g04114_t001	Vitvi12g04114		0.245528	0.498097	0.214153	0.670315	0.144379	0.466019	0.491456	0.681648	0.659883	0.631373	0.711307	0.232387	0.928305	0.843763	0.872402	0.973091	0.648879	0.446593	0.12233	0.0341589	0.124322	0.274878	0.0925809	0.236222	0.165674	0.265368	0.176836	0.171591	0.393559	0.0725549	0.322214	0.343822	0.0399714
AS-1A_1_paired_trimmed_paired_merged_contig_101268		[INTERPRO, BLASTED]	[INTERPRO, BLASTED]				Activating signal cointegrator 1 complex subunit 1	735									0.0489646	0.0545833	0.0444983	0.707971	0.361839	0.33995	0.239689	0.601926	0.322133	0.123282	0.0759122	0.25714	0.5826	0.585938	0.37851	0.432711	0.566269	0.59656	0.0309924	0.0394444	0.0223066	0.330618	0.0583028	0.0378144	0.222565	0.0768801	0.0782569	0.0512051	0.0281992	0.100589	0.198026	0.0822721	0.0730998
AS-1A_1_paired_trimmed_paired_merged_contig_10127	DE	[INTERPRO, BLASTED, MAPPED, ANNOTATED]	[WS, INTERPRO, BLASTED, MAPPED, ANNOTATED]		0.39288		H/ACA ribonucleoprotein complex subunit 4	747	P:GO:0000495; P:GO:0031118; P:GO:0031120; P:GO:1990481; F:GO:0003723; F:GO:0009982; C:GO:0005829; C:GO:0009506; C:GO:0031429	2.26945e-23	0.838613		P:box H/ACA snoRNA 3'-end processing; P:rRNA pseudouridine synthesis; P:snRNA pseudouridine synthesis; P:mRNA pseudouridine synthesis; F:RNA binding; F:pseudouridine synthase activity; C:cytosol; C:plasmodesma; C:box H/ACA snoRNP complex	Vitvi08g02190_t001	Vitvi08g02190	XP_002270073.1 H/ACA ribonucleoprotein complex subunit 4	25.5715	35.3322	25.9814	36.9165	36.8146	37.1619	39.2695	43.8858	41.7933	26.2815	19.9463	29.31	21.3349	20.3753	36.9583	46.1182	35.2539	41.3135	2.87784	2.511	4.98391	6.61941	2.63962	1.16285	3.81688	1.43021	1.41358	1.14301	1.33962	1.70343	1.42826	2.31249	1.61361
AS-1A_1_paired_trimmed_paired_merged_contig_101271		[INTERPRO, NO-BLAST]	[INTERPRO, NO-BLAST]				---NA---	385									0.110694	0.325467	0.149884	0.438846	1.57385	0	0.108108	0.108886	0.0431975	0.0253666	0.173025	0.377041	0.260366	0.230575	0	0.0214244	0	0.084458	0.0709172	0.108684	0.0603205	0.087235	0.163501	0	0.0567037	0.0223584	0.0431975	0.0253666	0.118097	0.241115	0.139542	0.0381267	0
AS-1A_1_paired_trimmed_paired_merged_contig_101273		[INTERPRO, NO-BLAST]	[INTERPRO, NO-BLAST]				---NA---	502						Vitvi06g04386_t001	Vitvi06g04386		0.131766	0.298975	0.114951	0.425059	0.722285	0.502286	0.267201	0.282795	0.309706	0.187991	0.204547	0.281936	0.656546	0.461124	0.402258	0.38396	0.540694	0.797616	0.0491804	0.0570636	0.0462617	0.14908	0.0876442	0.104604	0.0355395	0.0435004	0.076381	0.0465667	0.0830824	0.120957	0.0102943	0.159056	0.0492537
AS-1A_1_paired_trimmed_paired_merged_contig_10128		[INTERPRO, BLASTED, MAPPED, ANNOTATED]	[INTERPRO, BLASTED, MAPPED, ANNOTATED]		0.566802	0.000937042	potassium transporter 4	1999	P:GO:0009932; P:GO:0071805; F:GO:0015079; C:GO:0005774; C:GO:0016021	2.39225e-13	0.768872	0.0219983	P:cell tip growth; P:potassium ion transmembrane transport; F:potassium ion transmembrane transporter activity; C:vacuolar membrane; C:integral component of membrane	Vitvi14g01440_t001	Vitvi14g01440	XP_010660659.1 potassium transporter 4	33.2048	47.2322	50.1961	42.2691	18.7985	60.1119	50.286	72.1605	56.5493	34.2632	71.0833	32.7033	57.0781	49.5563	62.2924	63.7848	65.5035	72.254	2.78713	13.4394	12.1563	12.8991	3.63706	7.04912	7.9549	3.88734	5.70628	5.39917	1.58343	0.717264	2.53935	6.82438	5.23888
AS-1A_1_paired_trimmed_paired_merged_contig_101287		[INTERPRO, BLASTED, MAPPED, ANNOTATED]	[INTERPRO, BLASTED, MAPPED, ANNOTATED]				Rust resistance kinase Lr10	576	P:GO:0006468; F:GO:0004674; F:GO:0005524; F:GO:0030247; C:GO:0016021	0.000284936	0.274326		P:protein phosphorylation; F:protein serine/threonine kinase activity; F:ATP binding; F:polysaccharide binding; C:integral component of membrane	Vitvi16g02116_t001	Vitvi16g02116	XP_010646769.1 putative RING-H2 finger protein ATL21A	2.2115	1.48507	1.39306	1.91098	1.70599	1.42202	1.40739	1.68613	1.38067	0.834205	0.602141	1.05983	0.975159	1.04986	1.46189	2.08134	1.47517	2.50321	0.27262	0.498883	0.0906631	0.391313	0.321361	0.239449	0.0958809	0.390294	0.0805782	0.191244	0.019645	0.261284	0.198119	0.111559	0.0440526
AS-1A_1_paired_trimmed_paired_merged_contig_101288		[INTERPRO, NO-BLAST]	[INTERPRO, NO-BLAST]				---NA---	296									0.200788	0.2401	0.239606	0.944858	1.13771	0.405162	0.340668	0.59215	0.827642	0.119617	0.167418	0.415176	1.01705	0.718283	0.113295	0.169503	0.0865132	0.0559985	0.0833515	0.0463982	0.137583	0.137616	0.468669	0.0987915	0.0871799	0.0820636	0.437123	0.0607584	0.0999698	0.231008	0.42247	0.136786	0.0748837
AS-1A_1_paired_trimmed_paired_merged_contig_10129	DE	[INTERPRO, BLASTED, MAPPED, ANNOTATED]	[WS, HWS, INTERPRO, BLASTED, MAPPED, ANNOTATED]		0.567734	6.33246e-05	photosynthetic NDH subunit of lumenal location 4, chloroplastic	4387	P:GO:0000413; P:GO:0030001; F:GO:0003755; F:GO:0046872; C:GO:0009535	1.98192e-31	0.873108	0.0405509	P:protein peptidyl-prolyl isomerization; P:metal ion transport; F:peptidyl-prolyl cis-trans isomerase activity; F:metal ion binding; C:chloroplast thylakoid membrane	Vitvi07g04732_t003	Vitvi07g04732	XP_002281281.1 photosynthetic NDH subunit of lumenal location 4, chloroplastic	29.9155	15.3198	11.2645	12.8477	2.95028	9.67934	10.8839	20.4725	24.3773	26.0979	18.2456	2.92493	16.3748	10.5017	4.21758	3.36498	5.66833	4.6444	4.47783	1.22307	5.50115	7.73366	0.717319	2.5773	1.68411	1.97311	6.58566	5.40081	1.85422	1.23936	2.09941	2.2131	0.478983
AS-1A_1_paired_trimmed_paired_merged_contig_101291		[INTERPRO, NO-BLAST]	[INTERPRO, NO-BLAST]				---NA---	250									0.190378	0.0937434	0.130825	0.272428	0.167691	0.752472	0.534178	0.568529	0.552714	0.031546	0.129988	0.236216	0.163916	0.380828	0.201727	0.266679	0.204001	0.297121	0.0776668	0.0533634	0.0655813	0.226583	0.119869	0.130755	0.0631596	0.0894297	0.124031	0.031546	0.0652359	0.0919337	0.0848718	0.235643	0.0579016
AS-1A_1_paired_trimmed_paired_merged_contig_101299		[INTERPRO, NO-BLAST]	[INTERPRO, NO-BLAST]				---NA---	206									0.057636	0.738661	0.640115	1.36814	0.328787	0.80683	0.284301	0.486681	0.111714	0.0385296	2.02646	0.325907	2.50728	2.67735	0.205021	0.405432	0.289333	0.516889	0.0332762	0.51295	0.32059	0.990527	0.211201	0.346136	0.0410594	0.0699451	0.111714	0.0385296	0.312123	0.0356821	0.209173	0.0797255	0.108759
AS-1A_1_paired_trimmed_paired_merged_contig_1013	DE	[WS, HWS, HS, INTERPRO, BLASTED, MAPPED, ANNOTATED]	[INTERPRO, BLASTED, MAPPED, ANNOTATED]		0.852658	2.55486e-05	protein lin-12-like isoform X1	605	C:GO:0016021	0.00052956	0.3936		C:integral component of membrane	Vitvi05g00553_t001	Vitvi05g00553	XP_010649955.1PREDICTED: uncharacterized protein LOC100263116	11.3482	9.15936	12.8367	3.37312	4.33366	13.2451	17.9728	14.1791	16.0749	3.55058	4.30461	5.29017	2.99592	5.29833	6.81516	6.75191	4.7993	4.74251	1.3827	0.189063	1.89819	0.32173	0.894259	1.10022	2.35648	1.86368	0.758981	0.70305	0.487296	0.699765	0.354639	0.138057	0.764821
AS-1A_1_paired_trimmed_paired_merged_contig_10130		[INTERPRO, BLASTED, MAPPED, ANNOTATED]	[INTERPRO, BLASTED, MAPPED, ANNOTATED]		0.710134	0.000105471	Rab3 GTPase-activating protein catalytic subunit	1859	P:GO:0043547; F:GO:0005096; C:GO:0016021		2.64544e-14		P:positive regulation of GTPase activity; F:GTPase activator activity; C:integral component of membrane	Vitvi19g00518_t001	Vitvi19g00518	XP_019072951.1 rab3 GTPase-activating protein catalytic subunit isoform X2	8.81205	10.6487	7.48749	17.5696	15.8309	8.70189	8.98529	10.2733	9.16819	11.467	8.75007	11.3273	12.4834	12.1824	10.2665	8.63928	10.7295	9.22555	0.452072	1.58572	1.40375	1.65074	2.11555	0.519418	1.11906	0.866452	0.282446	0.91501	0.426856	1.62701	1.66754	0.560267	0.461168
AS-1A_1_paired_trimmed_paired_merged_contig_101303		[INTERPRO, NO-BLAST]	[INTERPRO, NO-BLAST]				---NA---	217									0.109429	0.110814	0.0784887	0.5599	0.350515	0.196085	0.0778113	0.113853	0.185747	0.145606	0.258664	0	0.817965	0.558631	0.116101	0.0386402	0.195306	0.152294	0.0631788	0.0641429	0.0784887	0.35018	0.184692	0.074319	0.0389085	0.113853	0.0357755	0.0961115	0.0310795	0	0.0881811	0.105639	0.116101
AS-1A_1_paired_trimmed_paired_merged_contig_101308		[INTERPRO, BLASTED, MAPPED, ANNOTATED]	[INTERPRO, BLASTED, MAPPED, ANNOTATED]				hypothetical protein VITISV_043881	391	C:GO:0016020				C:membrane	Vitvi15g00472_t001	Vitvi15g00472	CAN77818.1hypothetical protein VITISV_020661	0.415665	0.831307	0.958095	0.730915	0.503703	0.265668	0.236154	0.533911	0.268281	0.636793	0.93602	0.309872	1.3013	1.1695	0.258026	0.471371	0.282109	0.539761	0.172598	0.14138	0.357039	0.137138	0.0635907	0.0392222	0.0578321	0.0750729	0.0747705	0.36406	0.257925	0.125786	0.375314	0.169899	0.0978919
AS-1A_1_paired_trimmed_paired_merged_contig_10131		[INTERPRO, BLASTED, MAPPED, ANNOTATED]	[INTERPRO, BLASTED, MAPPED, ANNOTATED]				rab3 GTPase-activating protein catalytic subunit isoform X1	647	P:GO:0043547; F:GO:0005096	0.0011448	0.480582	0.0101608	P:positive regulation of GTPase activity; F:GTPase activator activity	Vitvi19g00518_t001	Vitvi19g00518	XP_019072951.1 rab3 GTPase-activating protein catalytic subunit isoform X2	0.0367547	0.0247457	0	0.573874	0.0128772	0.0130686	0	0.0254571	0	3.89555	3.67639	3.81138	6.76131	6.63914	6.36257	4.93066	5.72216	5.76484	0.0367547	0.0123731	0	0.497291	0.0128772	0.0130686	0	0.0254571	0	0.640484	0.404768	0.748554	1.02258	0.818046	0.391233
AS-1A_1_paired_trimmed_paired_merged_contig_101319		[INTERPRO, NO-BLAST]	[INTERPRO, NO-BLAST]				---NA---	229									0.129655	0.347176	0.433132	0.177189	0.177506	0.827784	0.364542	0.732047	0.276507	0.0344388	0.0372462	0.0385378	0.744245	0.453038	0.44223	0.329289	0.18652	0.322949	0.0778333	0.0952235	0.176668	0.123555	0.0918582	0.201866	0.0327667	0.187468	0.117295	0.0344388	0.0372462	0.0385378	0.124848	0.237145	0.192718
AS-1A_1_paired_trimmed_paired_merged_contig_10132		[INTERPRO, BLASTED, MAPPED, ANNOTATED]	[INTERPRO, BLASTED, MAPPED, ANNOTATED]		0.594275	0.0245706	ubiquitin carboxyl-terminal hydrolase 24 isoform X1	488	P:GO:0006511; P:GO:0016579; F:GO:0004197; F:GO:0004843; C:GO:0005634; C:GO:0005829	1.59696e-10	0.622685		P:ubiquitin-dependent protein catabolic process; P:protein deubiquitination; F:cysteine-type endopeptidase activity; F:thiol-dependent ubiquitin-specific protease activity; C:nucleus; C:cytosol	Vitvi13g01571_t002	Vitvi13g01571	XP_010645698.1 ubiquitin carboxyl-terminal hydrolase 24 isoform X1	7.96011	7.87054	7.33727	9.24578	6.45089	13.1089	10.3525	13.6483	10.9229	5.69992	5.13513	5.64424	7.31269	7.19266	10.5233	10.7176	9.55764	9.34961	1.13168	1.66088	0.755354	1.24945	1.32713	0.437754	0.283266	1.39394	0.857404	1.49063	0.641057	0.462021	0.57669	0.03323	0.0231818
AS-1A_1_paired_trimmed_paired_merged_contig_101320		[INTERPRO, NO-BLAST]	[INTERPRO, NO-BLAST]				---NA---	232									0.0256253	0.138553	0.419183	0.310118	0.0359118	0	0.108661	0.17841	0.107568	0.0684233	0.867526	0.188419	0.630484	0.553505	0.108783	0.036484	0.0735143	0	0.0256253	0.138553	0.271315	0.256541	0.0359118	0	0.063483	0.127734	0.0620815	0.0684233	0.133827	0.100322	0.119949	0.115494	0.062558
AS-1A_1_paired_trimmed_paired_merged_contig_101321		[INTERPRO, NO-BLAST]	[INTERPRO, NO-BLAST]				---NA---	469									0.0635982	0.308421	0.602146	0.155502	0.0716232	0.125576	0.108132	0.106943	0.176047	0.135172	0.775176	0.107977	0.820381	0.409899	0.0542395	0.0538041	0.0359771	0.10332	0.0381979	0.308421	0.331604	0.0995335	0.0468968	0.0786589	0.0832764	0.000820252	0.0785003	0.0895916	0.0680041	0.00368475	0.0243033	0.0957233	0.0542395
AS-1A_1_paired_trimmed_paired_merged_contig_101325		[INTERPRO, NO-BLAST]	[INTERPRO, NO-BLAST]				---NA---	424									0.0569984	0.0941833	0.253098	0.215055	0.498334	0.142265	0.0398232	0.237092	0.208198	0.222932	0.174526	0.157564	0.559518	0.209743	0.0395243	0.158258	0.100112	0.384457	0.0329165	0.0677715	0.139676	0.110284	0.143158	0.0189346	0.0199131	0.0358304	0.0315914	0.0556797	0.0636179	0.0791622	0.128735	0.0358923	0.0395243
AS-1A_1_paired_trimmed_paired_merged_contig_101327		[INTERPRO, BLASTED]	[INTERPRO, BLASTED]				protein LATE FLOWERING	250						Vitvi07g02342_t001	Vitvi07g02342		0.0474236	0	0	0.359003	0.0687735	0	0	0	0	0.148942	0.392818	0.0315065	0.537777	0.616437	0.0339177	0	0.33945	0	0.0474236	0	0	0.203112	0.0687735	0	0	0	0	0.104984	0.110676	0.0315065	0.191843	0.0839495	0.0339177
AS-1A_1_paired_trimmed_paired_merged_contig_101328		[INTERPRO, BLASTED, MAPPED, ANNOTATED]	[INTERPRO, BLASTED, MAPPED, ANNOTATED]				putative disease resistance protein	207	P:GO:0006952; F:GO:0043531				P:defense response; F:ADP binding	Vitvi13g00042_t002	Vitvi13g00042	RVW42283.1putative disease resistance RPP8-like protein 2	0	0	0	0	0	0	0	0	0	0.323442	0.384647	0.281699	0.346459	0.270749	0.568887	0.606712	0.163346	0.314168	0	0	0	0	0	0	0	0	0	0.0686019	0.226166	0.0774616	0.0601319	0.0995507	0.2024
AS-1A_1_paired_trimmed_paired_merged_contig_10133	DE	[HS, INTERPRO, BLASTED, MAPPED, ANNOTATED]	[INTERPRO, BLASTED, MAPPED, ANNOTATED]		0.839226		Ubiquitin carboxyl-terminal hydrolase 24	439	P:GO:0006511; P:GO:0016579; F:GO:0004197; F:GO:0004843; C:GO:0005634; C:GO:0005829	1.29136e-17	0.746931		P:ubiquitin-dependent protein catabolic process; P:protein deubiquitination; F:cysteine-type endopeptidase activity; F:thiol-dependent ubiquitin-specific protease activity; C:nucleus; C:cytosol	Vitvi13g01571_t001	Vitvi13g01571	XP_002268974.1 ubiquitin carboxyl-terminal hydrolase 24 isoform X2	1.85951	2.11147	1.89652	4.22247	2.07193	4.97145	5.12059	5.65038	4.72369	2.91913	2.86577	3.38375	3.96524	4.41773	7.95679	7.34785	6.67524	6.49843	0.320556	0.220194	0.336041	0.13374	0.48048	0.223984	0.362967	0.35007	0.777251	0.693963	0.448077	0.488471	0.386025	0.879496	0.262611
AS-1A_1_paired_trimmed_paired_merged_contig_10134		[INTERPRO, BLASTED, MAPPED, ANNOTATED]	[INTERPRO, BLASTED, MAPPED, ANNOTATED]		0.485134		Ubiquitin carboxyl-terminal hydrolase 24	832	P:GO:0006511; P:GO:0016579; F:GO:0004197; F:GO:0004843; C:GO:0005634; C:GO:0005829	1.18512e-05	0.416414		P:ubiquitin-dependent protein catabolic process; P:protein deubiquitination; F:cysteine-type endopeptidase activity; F:thiol-dependent ubiquitin-specific protease activity; C:nucleus; C:cytosol	Vitvi13g01571_t001	Vitvi13g01571	XP_002268974.1 ubiquitin carboxyl-terminal hydrolase 24 isoform X2	7.34757	8.22603	7.45621	10.807	6.05111	13.3707	11.8109	14.6679	12.0341	6.03426	6.0888	6.05186	8.33437	9.79832	9.7377	10.9395	11.0505	10.9185	1.13757	2.10375	1.20655	2.24766	1.81348	1.29474	1.87163	0.874921	1.59529	1.76972	0.969832	0.652337	0.69785	0.374739	0.896458
AS-1A_1_paired_trimmed_paired_merged_contig_101346		[INTERPRO, NO-BLAST]	[INTERPRO, NO-BLAST]				---NA---	286									0	0.308433	0.434217	1.21179	0.31871	0.516452	0.411	0.816627	0.480952	0	0.375197	0.220325	0.72324	0.930887	0.471416	0.291747	0.385798	0.491574	0	0.19678	0.191264	0.537225	0.146599	0.126503	0.239981	0.189235	0.0253644	0	0.171685	0.220325	0.283866	0.198627	0.10716
AS-1A_1_paired_trimmed_paired_merged_contig_101347		[INTERPRO, NO-BLAST]	[INTERPRO, NO-BLAST]				---NA---	255									0	0.0943002	0.0948635	0.341948	0.691672	0	0.132432	0.163556	0.0979021	0.0765972	0.0334486	0.103017	0.152563	0	0.0657188	0	0	0.0312564	0	0.0545844	0.0532988	0.179384	0.342558	0	0.0662207	0.0320922	0.0565447	0.0765972	0.0334486	0.0599491	0.0814894	0	0.0657188
AS-1A_1_paired_trimmed_paired_merged_contig_10135		[INTERPRO, BLASTED, MAPPED, ANNOTATED]	[INTERPRO, BLASTED, MAPPED, ANNOTATED]				ubiquitin carboxyl-terminal hydrolase 24 isoform X1	309	P:GO:0006511; P:GO:0016579; F:GO:0004197; F:GO:0004843; C:GO:0005634; C:GO:0005829				P:ubiquitin-dependent protein catabolic process; P:protein deubiquitination; F:cysteine-type endopeptidase activity; F:thiol-dependent ubiquitin-specific protease activity; C:nucleus; C:cytosol	Vitvi13g01571_t002	Vitvi13g01571	XP_010645698.1 ubiquitin carboxyl-terminal hydrolase 24 isoform X1	0.270588	0.329673	0.161806	0.185986	0.0269629	0.287	0.354039	0.673188	0.745616	0.210592	0.33986	0.130523	0.390938	0.157589	0.409473	0.622311	0.357938	0.67094	0.0971646	0.106487	0.0955365	0.0944416	0.0269629	0.132456	0.154711	0.234322	0.264147	0.0878088	0.0690369	0.0911044	0.0150678	0.00413022	0.143053
AS-1A_1_paired_trimmed_paired_merged_contig_101351		[INTERPRO, NO-BLAST]	[INTERPRO, NO-BLAST]				---NA---	297									0.100085	0.0270575	0.0823229	0.387001	0.0280523	0	0.199578	0.0277285	0.135714	0	0.0795725	0	0.72092	0.0794383	0.028276	0	0.0286287	0.111272	0.100085	0.0270575	0.0464985	0.196515	0.0280523	0	0.124866	0.0277285	0.026139	0	0.0464105	0	0.151873	0.0794383	0.028276
AS-1A_1_paired_trimmed_paired_merged_contig_101352		[INTERPRO, BLASTED, MAPPED, ANNOTATED]	[INTERPRO, BLASTED, MAPPED, ANNOTATED]				Alpha/Beta hydrolase fold	279	P:GO:0016042; P:GO:0055114; F:GO:0005506; F:GO:0016705; F:GO:0016787; F:GO:0031418; C:GO:0016021				P:lipid catabolic process; P:oxidation-reduction process; F:iron ion binding; F:oxidoreductase activity, acting on paired donors, with incorporation or reduction of molecular oxygen; F:hydrolase activity; F:L-ascorbic acid binding; C:integral component of membrane	Vitvi16g01055_t002	Vitvi16g01055	XP_002271771.1PREDICTED: uncharacterized protein LOC100259313	1.52705	0.452836	0.234347	0.644227	0.572256	0.749739	0.661906	0.540649	0.341619	1.65336	0.312704	0.422884	0.380894	0.513934	0.661891	0.239734	0.183154	0.149691	0.116386	0.173976	0.125284	0.327148	0.204779	0.13031	0.173322	0.093228	0.141106	0.197636	0.0950339	0.0299557	0.195967	0.191106	0.296018
AS-1A_1_paired_trimmed_paired_merged_contig_101356		[INTERPRO, BLASTED, MAPPED, ANNOTATED]	[INTERPRO, BLASTED, MAPPED, ANNOTATED]				putative ribonuclease H protein	339	P:GO:0006810; P:GO:0009987; F:GO:0044877; C:GO:0005737; C:GO:0016020				P:transport; P:cellular process; F:protein-containing complex binding; C:cytoplasm; C:membrane				0	0.0691323	0	0.574917	0.145998	0.223991	0.248346	0.443229	0.220875	0.208589	0.417881	0.0762736	0.503379	0.931926	0.123993	0.171529	0.500179	0.63634	0	0.0393535	0	0.209357	0.00404267	0.110385	0.150345	0.039359	0.112444	0.0685579	0.244896	0.0762736	0.0994341	0.0261723	0.0244771
AS-1A_1_paired_trimmed_paired_merged_contig_101357		[INTERPRO, NO-BLAST]	[INTERPRO, NO-BLAST]				---NA---	228									0.0792228	0.137494	0.037351	0.223291	0.109701	0.689325	0.222172	0.368667	0.280506	0.181637	0.0374096	0.0732534	0.0379539	0.0348437	0.258107	0.221101	0.224122	0.111867	0.026418	0.0687786	0.037351	0.173817	0.0653957	0.137891	0.111094	0.13426	0.0882192	0.0265706	0.0374096	0.0368035	0.0379539	0.0348437	0.147196
AS-1A_1_paired_trimmed_paired_merged_contig_10136		[INTERPRO, NO-BLAST]	[INTERPRO, NO-BLAST]				---NA---	346									0.589064	0.67847	0.319445	0.267042	0.254546	0.026497	0.144865	0.0726432	0.160862	1.2671	0.317705	0.556965	0.0720312	0.113647	0.12172	0.145073	0.221028	0.0460716	0.033004	0.26737	0.247991	0.059807	0.145589	0.026497	0.0724664	0.0423026	0.081691	0.368045	0.210492	0.331768	0.0434224	0.113647	0.0244577
AS-1A_1_paired_trimmed_paired_merged_contig_101361		[INTERPRO, NO-BLAST]	[INTERPRO, NO-BLAST]				---NA---	948									0.0815488	0.100978	0.295307	0.473106	0.0601759	0.461409	0.300423	0.44994	0.367838	0.236939	0.310369	0.115147	0.936048	0.698891	0.364572	0.32608	0.35814	0.290564	0.0571178	0.0389403	0.125002	0.379401	0.0165455	0.050629	0.0645025	0.0185865	0.0551321	0.0439811	0.0891444	0.00480105	0.258071	0.0514811	0.0706399
AS-1A_1_paired_trimmed_paired_merged_contig_101362		[INTERPRO, BLASTED, MAPPED, ANNOTATED]	[INTERPRO, BLASTED, MAPPED, ANNOTATED]		0.45371	0.00127848	Transcription repressor OFP4	1528	P:GO:0045892; F:GO:0003677; C:GO:0005634; C:GO:0016021	0.000113143	0.483816		P:negative regulation of transcription, DNA-templated; F:DNA binding; C:nucleus; C:integral component of membrane	Vitvi06g00783_t001	Vitvi06g00783	XP_002276629.1 transcription repressor OFP4	0.434429	0.308244	0.172087	1.5446	1.27793	0.0710672	0.158143	0.136586	0.0828677	4.08468	3.05617	1.98487	4.91616	2.30357	3.3949	1.75359	2.62886	1.72046	0.126314	0.093777	0.0511782	0.449754	0.330421	0.0553031	0.0509487	0.0135156	0.0351551	0.599939	0.137583	0.255216	0.682003	0.601261	1.1357
AS-1A_1_paired_trimmed_paired_merged_contig_101363		[INTERPRO, BLASTED, MAPPED, ANNOTATED]	[INTERPRO, BLASTED, MAPPED, ANNOTATED]		0.305656	0.0325815	Actin-depolymerizing factor 11	1387	P:GO:0030042; F:GO:0003779; C:GO:0015629				P:actin filament depolymerization; F:actin binding; C:actin cytoskeleton				0.112149	0.33888	0.306577	1.12318	0.926534	0.13696	0.156641	0.180955	0.0691959	0.110771	0.138445	0.0960359	0.516614	0.613906	0.0120824	0.042448	0.0918116	0.104507	0.0255056	0.152566	0.0606791	0.43245	0.37221	0.0528219	0.0318191	0.0366161	0.0346845	0.0214885	0.0162477	0.03004	0.0829666	0.00769594	0.0120824
AS-1A_1_paired_trimmed_paired_merged_contig_101367		[INTERPRO, NO-BLAST]	[INTERPRO, NO-BLAST]				---NA---	380									0.158666	0.271615	0.215856	0.472998	0.128896	0.450931	0.355475	0.74931	0.234074	0.0207539	0.255675	0.179172	0.255038	0.377546	0.265958	0.219845	0.291496	0.41138	0.0609716	0.0580905	0.0625812	0.240196	0.0346371	0.07061	0.17775	0.101195	0.0949701	0.0207539	0.0656715	0.0274385	0.0389268	0.12619	0.0766477
AS-1A_1_paired_trimmed_paired_merged_contig_10137	DE	[INTERPRO, BLASTED, MAPPED, ANNOTATED]	[WS, INTERPRO, BLASTED, MAPPED, ANNOTATED]				shaggy-related protein kinase alpha-like	978	P:GO:0006468; P:GO:0007165; F:GO:0004674; F:GO:0005524; C:GO:0005829	7.15648e-23	0.816895		P:protein phosphorylation; P:signal transduction; F:protein serine/threonine kinase activity; F:ATP binding; C:cytosol	Vitvi07g00472_t002	Vitvi07g00472	XP_002279596.1 shaggy-related protein kinase alpha isoform X1	4.65017	4.83335	8.29797	12.5807	2.29232	3.18459	3.44305	4.23755	3.9233	12.0237	15.015	3.43304	15.6665	11.3741	5.05151	6.04393	6.12085	6.71221	1.08203	2.60013	3.63065	9.58702	0.82009	0.198328	0.284942	0.226813	0.742535	1.69806	1.381	0.348663	1.44796	2.98789	0.491228
AS-1A_1_paired_trimmed_paired_merged_contig_101373		[INTERPRO, BLASTED, MAPPED, ANNOTATED]	[INTERPRO, BLASTED, MAPPED, ANNOTATED]				pyrophosphate-energized vacuolar membrane proton pump 1	491	P:GO:0006468; P:GO:1902600; F:GO:0004427; F:GO:0004674; F:GO:0009678; C:GO:0016021				P:protein phosphorylation; P:proton transmembrane transport; F:inorganic diphosphatase activity; F:protein serine/threonine kinase activity; F:pyrophosphate hydrolysis-driven proton transmembrane transporter activity; C:integral component of membrane	Vitvi19g04520_t001	Vitvi19g04520	RVW93533.1hypothetical protein CK203_035010	0.63488	0.161237	0.200892	0.918447	0.69599	0.122852	0.171464	0.188403	0.0833669	0.368961	0.431164	0.546353	1.76702	1.73207	0.736522	0.376481	0.450553	0.41922	0.129049	0.017642	0.0625536	0.161262	0.157077	0.0163509	0.0701037	0.0753604	0.0614402	0.112222	0.219727	0.211744	0.236383	0.329847	0.144311
AS-1A_1_paired_trimmed_paired_merged_contig_101378		[INTERPRO, NO-BLAST]	[INTERPRO, NO-BLAST]				---NA---	587									0	0.0547603	0.126828	0.01349	0	0	0.014483	0.0280591	0	0	0.53176	0	0.459813	0.591594	0.0142745	0	0.02914	0.0135782	0	0.0547603	0.0653536	0.01349	0	0	0.014483	0.0280591	0	0	0.0752782	0	0.113142	0.130977	0.0142745
AS-1A_1_paired_trimmed_paired_merged_contig_10138		[INTERPRO, BLASTED, MAPPED, ANNOTATED]	[INTERPRO, BLASTED, MAPPED, ANNOTATED]				Shaggy-related protein kinase alpha	459	P:GO:0006468; P:GO:0007165; F:GO:0004674; F:GO:0005524; C:GO:0005829	2.9685e-08	0.61707	0.00870671	P:protein phosphorylation; P:signal transduction; F:protein serine/threonine kinase activity; F:ATP binding; C:cytosol	Vitvi14g00053_t004	Vitvi14g00053	XP_002280673.1 shaggy-related protein kinase alpha	42.632	37.161	33.8135	31.1848	30.9362	41.3374	37.0354	43.1469	44.6513	14.8038	16.2237	14.4269	10.6711	10.9507	21.9327	20.5034	14.5318	17.6105	1.46104	3.00766	4.32965	5.4408	1.04526	4.17248	2.41909	1.12556	6.56373	1.40596	0.909725	4.18433	0.226899	0.207048	0.765332
AS-1A_1_paired_trimmed_paired_merged_contig_101381		[INTERPRO, NO-BLAST]	[INTERPRO, NO-BLAST]				---NA---	406									0.0146009	0	0	0.170739	0.0211741	0.108675	0.020649	0.516129	0.123026	0	0	0.0212289	0.0601841	0.0389378	0.247999	0.123242	0.31492	0.328505	0.0146009	0	0	0.0598895	0.0211741	0.0590909	0.020649	0.111479	0.123026	0	0	0.0212289	0.0337149	0.0194697	0.155632
AS-1A_1_paired_trimmed_paired_merged_contig_101385		[INTERPRO, NO-BLAST]	[INTERPRO, NO-BLAST]				---NA---	337									0.0880534	0.0953836	0.119833	0.375959	0	0	0.0252271	0.0244373	0.140456	0.140412	0.241494	0	0.648483	0.545692	0.0503231	0	0.050069	0.0996421	0.052805	0.0953836	0.0848006	0.375959	0	0	0.0252271	0.0244373	0.0789477	0.140412	0.0523627	0	0.167259	0.252299	0.0503231
AS-1A_1_paired_trimmed_paired_merged_contig_10139		[INTERPRO, BLASTED, MAPPED, ANNOTATED]	[INTERPRO, BLASTED, MAPPED, ANNOTATED]				Shaggy-related protein kinase alpha	451	P:GO:0006468; P:GO:0007165; F:GO:0004674; F:GO:0005524; C:GO:0005829	0.0490003	0.19398	0.0197138	P:protein phosphorylation; P:signal transduction; F:protein serine/threonine kinase activity; F:ATP binding; C:cytosol	Vitvi14g00053_t004	Vitvi14g00053	XP_002280673.1 shaggy-related protein kinase alpha	76.302	68.6862	58.9734	75.4211	58.9471	68.4794	65.801	75.2052	71.826	152.284	141.413	116.14	109.704	107.969	137.372	137.156	131.551	140.812	3.49792	3.12592	7.98029	6.93176	2.88978	6.62519	6.37401	2.20922	6.5021	13.1878	8.47191	14.3366	8.51498	3.26702	5.71153
AS-1A_1_paired_trimmed_paired_merged_contig_101390		[INTERPRO, BLASTED, MAPPED, ANNOTATED]	[INTERPRO, BLASTED, MAPPED, ANNOTATED]				magnesium-chelatase subunit ChlI, chloroplastic	379	P:GO:0015979; P:GO:0015995; F:GO:0005524; F:GO:0016851; C:GO:0009570				P:photosynthesis; P:chlorophyll biosynthetic process; F:ATP binding; F:magnesium chelatase activity; C:chloroplast stroma	Vitvi10g00543_t001	Vitvi10g00543	XP_002276262.1 magnesium-chelatase subunit ChlI, chloroplastic	0.255529	0.524111	0.662212	1.44393	0.841927	0.39199	0.461246	0.50578	0.332394	0.103073	0.16884	0.482572	1.16625	1.0592	0.0443165	0.44235	0.0896957	0.21926	0.136763	0.217489	0.316398	0.725632	0.191083	0.109638	0.129732	0.120137	0.168834	0.103073	0.104548	0.119247	0.0473722	0.374506	0.0443165
AS-1A_1_paired_trimmed_paired_merged_contig_101394		[INTERPRO, BLASTED, MAPPED, ANNOTATED]	[INTERPRO, BLASTED, MAPPED, ANNOTATED]				Protein SIEL	835	P:GO:0010496; C:GO:0005768				P:intercellular transport; C:endosome	Vitvi08g00785_t001	Vitvi08g00785	XP_010653383.1 protein SIEL isoform X1	0.280576	0.288721	0.30734	0.749141	0.30069	0.475475	0.321848	0.461665	0.336305	0.479608	0.409606	0.127569	1.01776	0.727558	0.332819	0.299509	0.376336	0.427363	0.0265725	0.288721	0.136999	0.347729	0.0951963	0.0550594	0.12274	0.118475	0.0530242	0.211381	0.0944106	0.0501402	0.0393971	0.198773	0.0184526
AS-1A_1_paired_trimmed_paired_merged_contig_101396		[INTERPRO, BLASTED, MAPPED, ANNOTATED]	[INTERPRO, BLASTED, MAPPED, ANNOTATED]				putative ribonuclease H protein	205	P:GO:0006278; P:GO:0006413; F:GO:0003677; F:GO:0003743; F:GO:0003964; F:GO:0005525; F:GO:0046983; C:GO:0016021				P:RNA-dependent DNA biosynthetic process; P:translational initiation; F:DNA binding; F:translation initiation factor activity; F:RNA-directed DNA polymerase activity; F:GTP binding; F:protein dimerization activity; C:integral component of membrane				0.234056	0.578603	1.07497	1.2954	0.444724	0.921125	0.857929	1.14221	0.992352	0.374978	0.857437	0.288069	2.07141	1.79931	0.821332	0.737723	1.16031	1.00927	0.00187927	0.0693562	0.202265	0.519224	0.0509337	0.148518	0.189218	0.0475391	0.234503	0.137	0.119227	0.112114	0.144076	0.432253	0.216613
AS-1A_1_paired_trimmed_paired_merged_contig_1014		[INTERPRO, BLASTED, MAPPED, ANNOTATED]	[INTERPRO, BLASTED, MAPPED, ANNOTATED]		0.594732	0.000735995	Alcohol dehydrogenase 1	659	P:GO:0046294; P:GO:0055114; F:GO:0004024; F:GO:0008270; F:GO:0051903; C:GO:0005829	0.000146	0.358542		P:formaldehyde catabolic process; P:oxidation-reduction process; F:alcohol dehydrogenase activity, zinc-dependent; F:zinc ion binding; F:S-(hydroxymethyl)glutathione dehydrogenase activity; C:cytosol	Vitvi04g01670_t001	Vitvi04g01670	NP_001268083.1alcohol dehydrogenase 2	595.632	678.641	668.353	794.057	1061.82	503.201	602.103	413.837	612.894	346.895	385.005	707.69	375.104	415.034	409.36	516.612	429.963	513.736	70.2631	78.7477	101.016	57.2723	249.192	36.1531	59.1713	39.2001	20.3237	74.9898	42.2374	103.807	44.7156	49.8456	40.0056
AS-1A_1_paired_trimmed_paired_merged_contig_10140		[INTERPRO, BLASTED, MAPPED, ANNOTATED]	[INTERPRO, BLASTED, MAPPED, ANNOTATED]				Shaggy-related protein kinase alpha	415	P:GO:0006468; P:GO:0007165; F:GO:0004674; F:GO:0005524; C:GO:0005829	4.6309e-09	0.68505	0.000797876	P:protein phosphorylation; P:signal transduction; F:protein serine/threonine kinase activity; F:ATP binding; C:cytosol	Vitvi14g00053_t004	Vitvi14g00053	XP_002280673.1 shaggy-related protein kinase alpha	7.48738	7.34829	8.9092	8.59102	7.74849	7.86249	7.79021	8.77171	8.11085	7.01175	6.75505	3.9325	4.0495	4.47176	7.54646	6.3221	6.61539	5.62363	0.237974	0.256107	0.75358	1.53819	0.349226	1.08959	0.621991	0.644659	0.700794	0.357122	0.364851	0.639587	0.353377	0.833504	0.230101
AS-1A_1_paired_trimmed_paired_merged_contig_101405		[INTERPRO, BLASTED, MAPPED, ANNOTATED]	[INTERPRO, BLASTED, MAPPED, ANNOTATED]				chitinase 2-like	346	P:GO:0005975; F:GO:0004568				P:carbohydrate metabolic process; F:chitinase activity	Vitvi06g01672_t001	Vitvi06g01672	XP_002281665.2 chitinase 2-like	0.0698477	0.0464513	0.0460517	0.543852	0.232666	0.412386	0.121148	0.072024	0.116441	0	0.135232	0	0.393771	0.162442	0.0969776	0.0486971	0.122108	0.0239531	0.0403369	0.0464513	0.0460517	0.257308	0.0962304	0.231878	0.0647077	0.0412302	0.0629885	0	0.0772948	0	0.135038	0.127232	0.0484889
AS-1A_1_paired_trimmed_paired_merged_contig_10141		[INTERPRO, NO-BLAST]	[INTERPRO, NO-BLAST]		0.75819	0.00385875	---NA---	228		2.59145e-14	0.686473	0.0260681					4.03326	2.26199	2.24482	0.903084	0.211413	4.65151	3.89368	6.72009	3.7486	1.2156	2.45769	1.78865	0.66705	0.852895	4.36028	4.90688	3.20082	4.55909	1.2023	0.42517	0.173604	0.396138	0.100048	0.586142	0.631358	0.780279	0.253618	0.271608	0.686776	0.581318	0.0822896	0.238865	0.545134
AS-1A_1_paired_trimmed_paired_merged_contig_101410		[INTERPRO, NO-BLAST]	[INTERPRO, NO-BLAST]				---NA---	224									0.0532331	0.0343745	0.0760359	0.447835	0.147671	0.301893	0.263565	0.408693	0.322762	0.122405	0.187833	0.115432	0.507464	0.363488	0.375749	0.186908	0.304042	0.254281	0.0307344	0.0343745	0.0760359	0.1181	0.0378673	0.130731	0.13539	0.130797	0.106179	0.0759802	0.138021	0.115432	0.109223	0.130088	0.03709
AS-1A_1_paired_trimmed_paired_merged_contig_101411		[INTERPRO, BLASTED]	[INTERPRO, BLASTED]				retrovirus-related Pol polyprotein from transposon TNT 1-94	853									0.0493608	0.137728	0.0652271	0.896531	0.319997	0.49433	0.266815	0.382953	0.259488	0.226464	0.162719	0.356792	0.534997	0.450597	0.443673	0.430245	0.507986	0.337605	0.0176839	0.0564853	0.0520573	0.584146	0.0892923	0.191724	0.104478	0.0536484	0.118891	0.0265663	0.0543597	0.117538	0.0971023	0.175777	0.118444
AS-1A_1_paired_trimmed_paired_merged_contig_101416		[INTERPRO, BLASTED, MAPPED, ANNOTATED]	[INTERPRO, BLASTED, MAPPED, ANNOTATED]				unnamed protein product, partial	298	P:GO:0000079; P:GO:0000082; P:GO:0009735; P:GO:0009744; P:GO:0010444; P:GO:0048316; F:GO:0016538; C:GO:0000307; C:GO:0005634; C:GO:0005737; C:GO:0016021; C:GO:0042025				P:regulation of cyclin-dependent protein serine/threonine kinase activity; P:G1/S transition of mitotic cell cycle; P:response to cytokinin; P:response to sucrose; P:guard mother cell differentiation; P:seed development; F:cyclin-dependent protein serine/threonine kinase regulator activity; C:cyclin-dependent protein kinase holoenzyme complex; C:nucleus; C:cytoplasm; C:integral component of membr…	Vitvi07g01683_t001	Vitvi07g01683	XP_002283380.1 cyclin-D3-3	0.14089	0.158002	0.0820466	0.569737	0.305044	0.210573	0.168794	0.448182	0.489428	0.337519	0.187558	0.227783	0.400964	0.213924	0.282589	0.477641	0.540793	0.524206	0.038241	0.0437954	0.0463425	0.191565	0.0575652	0.134734	0.0497881	0.220006	0.0974328	0.0728199	0.0670751	0.0598982	0.0684378	0.0934413	0.101701
AS-1A_1_paired_trimmed_paired_merged_contig_101418		[INTERPRO, BLASTED, MAPPED, ANNOTATED]	[INTERPRO, BLASTED, MAPPED, ANNOTATED]				Retrovirus-related Pol polyprotein from transposon RE1	1165	F:GO:0003676; F:GO:0008270				F:nucleic acid binding; F:zinc ion binding	Vitvi05g04434_t001	Vitvi05g04434		0.0411565	0.150441	0.0643751	0.0493301	0.0353321	0.0459938	0.0145949	0.0285469	0.0274447	0.0679559	0.515839	0.0202832	0.424561	0.397279	0.0144171	0.028555	0.028967	0.0346639	0.0166221	0.0801457	0.0380096	0.0250493	0.00703456	0.0272882	0.0145949	0.0142754	0.0137558	0.0360184	0.21877	0.0202832	0.148741	0.16175	0.0144171
AS-1A_1_paired_trimmed_paired_merged_contig_10142	DE	[INTERPRO, BLASTED, MAPPED, ANNOTATED]	[HWS, HS, INTERPRO, BLASTED, MAPPED, ANNOTATED]		0.688765	6.04059e-06	E3 ubiquitin-protein ligase KEG-like isoform X2	821	P:GO:0006351; P:GO:0006468; F:GO:0004672; F:GO:0005524; F:GO:0016874; F:GO:0043565	2.07241e-23	0.844501	4.26972e-05	P:transcription, DNA-templated; P:protein phosphorylation; F:protein kinase activity; F:ATP binding; F:ligase activity; F:sequence-specific DNA binding	Vitvi09g00627_t001	Vitvi09g00627	CBI36341.3unnamed protein product, partial	50.103	42.259	44.0761	30.9463	19.8089	66.3305	61.4959	90.2189	85.3854	34.3458	42.4523	43.2812	22.1536	24.9015	55.9622	67.2252	68.8046	88.1538	11.5939	7.06938	2.30273	1.72794	6.3018	4.6807	7.49872	1.59447	9.5712	6.77737	2.75783	3.82413	3.55678	5.18029	2.07148
AS-1A_1_paired_trimmed_paired_merged_contig_101420		[INTERPRO, NO-BLAST]	[INTERPRO, NO-BLAST]				---NA---	426									0.0279509	0.0367942	0.171268	0.117741	0.132127	0.519313	0.256111	0.353081	0.309359	0.186079	0.192158	0.0589541	0.148537	0.135747	0.454779	0.255393	0.299005	0.157407	0.0161378	0.0184055	0.00439592	0.0310497	0.0796638	0.13577	0.0863373	0.0336492	0.168542	0.134421	0.0999915	0.0350865	0.0628015	0.0547284	0.0534115
AS-1A_1_paired_trimmed_paired_merged_contig_101425		[INTERPRO, BLASTED, MAPPED, ANNOTATED]	[INTERPRO, BLASTED, MAPPED, ANNOTATED]				putative ribonuclease H protein	1139	C:GO:0110165				C:cellular anatomical entity				0.0521951	0.167878	0.181274	0.252088	0.0137287	0.0513222	0.0966696	0.0951625	0.0915225	0.0224224	0.424442	0.0729556	0.665814	0.407432	0.0887523	0.102124	0.134548	0.139198	0.0275514	0.0751244	0.0730821	0.113818	0.0137287	0.0317698	0.074822	0.0186791	0.034922	0.0121058	0.0408077	0.0169148	0.0894547	0.0783481	0.0222601
AS-1A_1_paired_trimmed_paired_merged_contig_101427		[INTERPRO, NO-BLAST]	[INTERPRO, NO-BLAST]				---NA---	346									0.154591	0.0464513	0.141329	0.357045	0.0993837	0.418233	0.315327	0.267391	0.510239	0	0	0	0	0	0	0	0	0	0.0761282	0.0464513	0.079827	0.178698	0.0993837	0.0981348	0.1063	0.200275	0.0878639	0	0	0	0	0	0
AS-1A_1_paired_trimmed_paired_merged_contig_10143		[INTERPRO, BLASTED, MAPPED, ANNOTATED]	[INTERPRO, BLASTED, MAPPED, ANNOTATED]		0.48653	0.0174029	Lysine-rich arabinogalactan protein like	979	C:GO:0016021				C:integral component of membrane	Vitvi07g00115_t001	Vitvi07g00115	XP_003632306.1PREDICTED: uncharacterized protein LOC100855240	42.4786	51.1932	58.8235	44.6664	35.2214	65.6852	60.1714	76.4243	73.4204	31.5352	26.0518	30.0635	33.0327	34.734	32.64	32.5381	33.2295	33.2097	7.44177	12.2729	8.12138	4.74979	9.08668	3.51701	4.4516	1.07384	3.56856	6.09434	2.54355	3.92663	3.21381	2.12117	2.18655
AS-1A_1_paired_trimmed_paired_merged_contig_101433		[INTERPRO, BLASTED, MAPPED, ANNOTATED]	[INTERPRO, BLASTED, MAPPED, ANNOTATED]				putative disease resistance RPP13-like protein 1	226	F:GO:0043531				F:ADP binding	Vitvi07g04468_t001	Vitvi07g04468		0.0526112	0.106401	0.105756	0.318352	0	0.22569	0.0363107	0.519584	0.147218	0.0864261	0.283571	0.0348523	0.177675	0.363962	0.298826	0.0735987	0.224566	0.150476	0.0526112	0.0615886	0.105756	0.263352	0	0.0603915	0.0363107	0.137056	0.097341	0.0864261	0.028694	0.0348523	0.091339	0.106033	0.163397
AS-1A_1_paired_trimmed_paired_merged_contig_101436		[INTERPRO, NO-BLAST]	[INTERPRO, NO-BLAST]				---NA---	295									0.0403055	0	0.111749	0.700059	0.361212	0.0281662	0.0572374	0.170748	0.0802265	0	0.133251	0	0.466504	0.165339	0.0854032	0.141192	0	0.0846583	0.0403055	0	0.0559674	0.402125	0.0965694	0.0281662	0.0286208	0.0502396	0.0450938	0	0.0710761	0	0.0789554	0.0470637	0.0854032
AS-1A_1_paired_trimmed_paired_merged_contig_10144	DE	[INTERPRO, BLASTED, MAPPED, ANNOTATED]	[HWS, HS, INTERPRO, BLASTED, MAPPED, ANNOTATED]		0.703249	0.0260843	LOC110735065 isoform	987	C:GO:0016021	4.46477e-43	0.906356	0.00106799	C:integral component of membrane	Vitvi17g00866_t001	Vitvi17g00866		14.8969	11.7462	9.35284	12.2832	7.44207	15.834	15.8721	21.6645	17.4312	10.4957	12.2086	11.6386	9.57707	8.78828	19.1571	18.6271	21.4219	20.6313	3.1198	0.735532	0.788986	0.823551	0.631919	1.90443	1.93212	1.31802	2.01948	1.26935	0.861299	0.642444	0.560952	1.16577	0.790582
AS-1A_1_paired_trimmed_paired_merged_contig_101442		[INTERPRO, BLASTED, MAPPED, ANNOTATED]	[INTERPRO, BLASTED, MAPPED, ANNOTATED]				chromatin remodeling protein EBS-like isoform X2	278	P:GO:0032259; F:GO:0003682; F:GO:0008168; F:GO:0046872	2.82926e-73	0.749016		P:methylation; F:chromatin binding; F:methyltransferase activity; F:metal ion binding	Vitvi03g00011_t004	Vitvi03g00011	XP_010647687.1 chromatin remodeling protein EBS isoform X2	0.922953	0.894234	1.66813	2.31675	0.0599391	0.34324	0.271407	0.56954	0.44199	0.907154	3.25656	0.188245	4.06467	2.93293	0.423821	0.211782	0.581247	0.180042	0.271383	0.725368	0.869488	2.17448	0.0599391	0.0381683	0.0533714	0.115152	0.141983	0.0320637	0.701928	0.0941424	0.27878	0.425061	0.0599797
AS-1A_1_paired_trimmed_paired_merged_contig_101446		[INTERPRO, NO-BLAST]	[INTERPRO, NO-BLAST]				---NA---	416									0.0999137	0.248474	0.429944	0.221553	0.255552	0.123971	0.14192	0.241001	0.310532	0.0189579	0.264012	0.0603713	0.715229	0.79724	0.142005	0.0799678	0.245313	0.461592	0.0588736	0.0845599	0.182981	0.0889348	0.127944	0.0693138	0.0729021	0.0346363	0.173442	0.0189579	0.128036	0.0359299	0.0190675	0.0323606	0.0541693
AS-1A_1_paired_trimmed_paired_merged_contig_10145		[INTERPRO, BLASTED, MAPPED, ANNOTATED]	[INTERPRO, BLASTED, MAPPED, ANNOTATED]		0.377551		Malate dehydrogenase, chloroplastic	542	P:GO:0005975; P:GO:0006099; P:GO:0006108; F:GO:0030060; C:GO:0005739	9.51324e-16	0.737971		P:carbohydrate metabolic process; P:tricarboxylic acid cycle; P:malate metabolic process; F:L-malate dehydrogenase activity; C:mitochondrion	Vitvi14g01964_t001	Vitvi14g01964	XP_002283619.1 malate dehydrogenase, chloroplastic-like	3.77064	4.08998	3.50618	4.51977	3.47955	4.85596	3.72159	5.76258	4.43013	11.1043	9.04159	7.07354	7.62862	7.95772	13.6164	14.6026	13.5509	14.1963	0.396807	0.392168	0.365386	0.408194	0.555136	0.598261	0.344836	0.674257	0.446918	2.50935	0.413838	0.316499	0.385436	0.84009	0.784091
AS-1A_1_paired_trimmed_paired_merged_contig_101453		[INTERPRO, NO-BLAST]	[INTERPRO, NO-BLAST]				---NA---	232									0.207799	0.0692765	0.256949	0.438567	0.105524	0.144521	0.0732891	0.21483	0.201206	0.152178	0.171903	0.0711015	0.238999	0.343268	0.254008	0.506273	0.293342	0.390252	0.0736892	0.0692765	0.256949	0.171313	0.0622403	0.0722688	0.0732891	0.12298	0.150623	0.0773722	0.0308558	0.0356586	0.0880617	0.119784	0.095703
AS-1A_1_paired_trimmed_paired_merged_contig_101455		[INTERPRO, NO-BLAST]	[INTERPRO, NO-BLAST]				---NA---	353									0.202742	0.578717	0.388511	0.412811	0.481208	0.537004	0.308236	0.401587	0.751942	0.172651	0.427753	0.356547	0.734399	0.646177	0.238382	0.0713228	0.19176	0.210426	0.0820779	0.155891	0.0767976	0.233564	0.159076	0.130956	0.0864102	0.100925	0.200326	0.0381731	0.105248	0.0326934	0.182127	0.121907	0.0232384
AS-1A_1_paired_trimmed_paired_merged_contig_101457		[INTERPRO, BLASTED, MAPPED, ANNOTATED]	[INTERPRO, BLASTED, MAPPED, ANNOTATED]				Transposon TX1 uncharacterized 149 kDa protein	264	C:GO:0005737; C:GO:0012505; C:GO:0043231				C:cytoplasm; C:endomembrane system; C:intracellular membrane-bounded organelle				0.636701	0.240036	0.24925	1.09161	0.372003	0.593736	0.604473	1.14312	0.489429	0.3731	0.545253	0.221659	0.856646	0.58089	0.349939	0.314291	0.289492	0.503969	0.160924	0.0612583	0.0867578	0.413351	0.0437658	0.155653	0.170571	0.256857	0.110309	0.172345	0.127154	0.0234701	0.187138	0.0479027	0.138344
AS-1A_1_paired_trimmed_paired_merged_contig_10146		[INTERPRO, BLASTED, MAPPED, ANNOTATED]	[INTERPRO, BLASTED, MAPPED, ANNOTATED]		0.542889	0.0366053	Malate dehydrogenase, chloroplastic	400	P:GO:0005975; P:GO:0006099; P:GO:0006108; F:GO:0030060; C:GO:0005739	0.00227292	0.388839		P:carbohydrate metabolic process; P:tricarboxylic acid cycle; P:malate metabolic process; F:L-malate dehydrogenase activity; C:mitochondrion	Vitvi14g01964_t001	Vitvi14g01964	XP_002283619.1 malate dehydrogenase, chloroplastic-like	13.9518	14.2678	11.262	14.2742	11.4815	18.1295	15.5628	21.4408	16.9349	3.63318	3.67133	6.57998	3.15361	3.10473	5.78366	6.14144	5.94884	5.7945	1.98797	0.936045	0.772104	2.8034	0.973207	1.54122	0.703936	1.13373	2.45456	0.89372	0.26129	2.92069	0.305361	0.306386	0.616519
AS-1A_1_paired_trimmed_paired_merged_contig_101462		[INTERPRO, NO-BLAST]	[INTERPRO, NO-BLAST]				---NA---	329									0.0363474	0.0969534	0.271379	0.31887	0.0981765	0.0514007	0.101567	0.151491	0	0.0479422	0.429416	0.0261973	0.964759	0.723648	0.0770725	0.102186	0.0256433	0.0516833	0.0363474	0.0969534	0.168867	0.242276	0.0491625	0.0514007	0.0508073	0.0867214	0	0.0479422	0.243468	0.0261973	0.191177	0.327673	0.0446415
AS-1A_1_paired_trimmed_paired_merged_contig_101463		[INTERPRO, BLASTED, MAPPED, ANNOTATED]	[INTERPRO, BLASTED, MAPPED, ANNOTATED]				putative ribonuclease H protein	259	P:GO:0005992; P:GO:0006278; P:GO:0015031; P:GO:0016192; F:GO:0003964; F:GO:0008483; F:GO:0030170; C:GO:0009706; C:GO:0016021				P:trehalose biosynthetic process; P:RNA-dependent DNA biosynthetic process; P:protein transport; P:vesicle-mediated transport; F:RNA-directed DNA polymerase activity; F:transaminase activity; F:pyridoxal phosphate binding; C:chloroplast inner membrane; C:integral component of membrane				0.161753	0.48934	0.502881	0.504646	0.15995	0.209069	0.0316842	0.322495	0.286575	0.181278	0.711972	0.283896	1.11479	1.19462	0.0975157	0.196084	0.361187	0.445596	0.0439478	0.124882	0.0707491	0.253558	0.0868824	0.163328	0.0316842	0.0640932	0.113382	0.138144	0.151231	0.135174	0.316007	0.144548	0.000356477
AS-1A_1_paired_trimmed_paired_merged_contig_10147		[INTERPRO, BLASTED, MAPPED, ANNOTATED]	[INTERPRO, BLASTED, MAPPED, ANNOTATED]		0.610421	0.0365859	Cytochrome b6-f complex iron-sulfur subunit, chloroplastic	455	P:GO:0022900; F:GO:0009496; F:GO:0045158; F:GO:0051537; C:GO:0005886; C:GO:0016021	6.11146e-06	0.505791		P:electron transport chain; F:plastoquinol--plastocyanin reductase activity; F:electron transporter, transferring electrons within cytochrome b6/f complex of photosystem II activity; F:2 iron, 2 sulfur cluster binding; C:plasma membrane; C:integral component of membrane	Vitvi19g00308_t001	Vitvi19g00308	XP_002284361.1 cytochrome b6-f complex iron-sulfur subunit 1, chloroplastic	29.6272	27.3065	21.1022	30.9313	31.8159	26.6604	14.5382	15.6578	17.4838	29.404	18.1531	24.6531	19.581	22.2451	12.236	13.7251	10.7876	16.8284	1.91642	3.6881	4.68385	3.80733	3.64886	4.41804	3.44312	3.01642	2.02654	2.48246	1.71506	4.43365	2.15111	1.6205	1.39977
AS-1A_1_paired_trimmed_paired_merged_contig_101471		[INTERPRO, NO-BLAST]	[INTERPRO, NO-BLAST]				---NA---	305									0.0389279	0.105189	0.0540425	0.259627	0	0.335905	0.359265	0.10941	0.257909	0.0320201	0.137169	0	0.244443	0.133871	0.193418	0.30248	0.361385	0.540026	0.0224751	0.0697481	0.0270662	0.259627	0	0.12455	0.192694	0.0547183	0.137186	0.0320201	0.101599	0	0.101396	0.0284589	0.0283975
AS-1A_1_paired_trimmed_paired_merged_contig_101475		[INTERPRO, BLASTED, MAPPED, ANNOTATED]	[INTERPRO, BLASTED, MAPPED, ANNOTATED]				putative ribonuclease H protein	297	P:GO:0006278; P:GO:0006281; P:GO:0007623; P:GO:0009409; P:GO:0009585; P:GO:0009733; P:GO:0009737; P:GO:0009826; P:GO:0009909; P:GO:0010031; P:GO:0010119; P:GO:0010224; P:GO:2000028; F:GO:0003964; C:GO:0005634; C:GO:0009706				P:RNA-dependent DNA biosynthetic process; P:DNA repair; P:circadian rhythm; P:response to cold; P:red, far-red light phototransduction; P:response to auxin; P:response to abscisic acid; P:unidimensional cell growth; P:regulation of flower development; P:circumnutation; P:regulation of stomatal movement; P:response to UV-B; P:regulation of photoperiodism, flowering; F:RNA-directed DNA polymerase a…				0.119814	0.564396	1.29979	1.51578	0.304344	0.231075	0.483639	0.676266	0.482333	0.106897	1.31363	0.138296	2.55037	2.1693	0.198565	0.197774	0.343158	0.250102	0.0950178	0.367773	0.388365	0.72314	0.0227213	0.0229674	0.250575	0.197838	0.175466	0.106897	0.269107	0.0501983	0.299103	0.272435	0.0568751
AS-1A_1_paired_trimmed_paired_merged_contig_101476	DE	[INTERPRO, NO-BLAST]	[WS, HWS, HS, INTERPRO, NO-BLAST]		0.547558		---NA---	342		4.22699e-179	0.945573	2.42202e-06					0.562234	4.59339	6.87772	15.5911	1.83343	0.385436	0.583475	0.563928	0.422826	0.522247	7.35082	0.585061	28.9803	26.091	0.245646	0.196036	0.323206	0.163137	0.226995	3.97775	3.16461	14.3283	0.209549	0.192918	0.229302	0.151072	0.178277	0.210949	0.362809	0.435091	1.76186	2.32146	0.136168
AS-1A_1_paired_trimmed_paired_merged_contig_101477		[INTERPRO, NO-BLAST]	[INTERPRO, NO-BLAST]				---NA---	1022									0.0350359	0.147902	0.308095	0.36366	0.0252349	0.0579138	0.0988984	0.0492311	0.0550999	0.0983659	0.370282	0.0322809	0.548673	0.439871	0.0990293	0.121963	0.0665099	0.0972189	0.022394	0.0678353	0.129053	0.240484	0.0252349	0.0579138	0.0568342	0.0143595	0.0288959	0.00926186	0.132617	0.0161894	0.119843	0.134311	0.0251575
AS-1A_1_paired_trimmed_paired_merged_contig_101479		[INTERPRO, NO-BLAST]	[INTERPRO, NO-BLAST]				---NA---	308									0.352076	0.46924	0.778236	1.19625	1.206	0.464731	0.30171	0.594793	0.602252	0.102422	1.44864	0.509194	1.22271	1.28659	0.35507	0.947471	0.413454	0.585155	0.145772	0.394127	0.369097	0.175334	0.0920325	0.192769	0.153006	0.145581	0.144513	0.102422	0.189859	0.195179	0.0568123	0.307951	0.108763
AS-1A_1_paired_trimmed_paired_merged_contig_10148		[INTERPRO, BLASTED, MAPPED, ANNOTATED]	[INTERPRO, BLASTED, MAPPED, ANNOTATED]		0.0783132		starch synthase VI isoform X2	3204	P:GO:0019252; F:GO:0004373; C:GO:0009507	3.74052e-09	0.0915704	0.00406055	P:starch biosynthetic process; F:glycogen (starch) synthase activity; C:chloroplast	Vitvi11g00903_t001	Vitvi11g00903	NP_001268021.1starch synthase VI	0.143507	0.149997	0.190938	0.263043	0.209815	0.445002	0.42169	0.526317	0.348288	0.165151	0.075608	0.165265	0.282344	0.263817	0.315164	0.344811	0.487899	0.560522	0.0525639	0.0301105	0.024154	0.0590412	0.0477288	0.0902071	0.0964883	0.0648241	0.0548325	0.0306268	0.0229553	0.0100511	0.0618488	0.0749023	0.0307235
AS-1A_1_paired_trimmed_paired_merged_contig_101483		[INTERPRO, NO-BLAST]	[INTERPRO, NO-BLAST]				---NA---	225									0.10655	0.0699376	0.258908	0.682117	0.482786	0.152835	0.07452	0.220311	0.546021	0	0.213045	0.155058	0.919936	0.946516	0.635822	0.406387	0.452453	0.257876	0.0747391	0.0349927	0.165781	0.455471	0.159895	0.0364715	0.07452	0.167501	0.11959	0	0.119061	0.0775455	0.114319	0.241502	0.0352658
AS-1A_1_paired_trimmed_paired_merged_contig_101484		[INTERPRO, NO-BLAST]	[INTERPRO, NO-BLAST]				---NA---	249									0.11931	0.668042	0.500423	0.569776	0.551411	0.147277	0.135623	0.0670079	0.226042	0.0784429	0	0.266645	0.35667	0.0638102	0	0.101342	0.0343477	0	0.0903983	0.335739	0.26412	0.191638	0.19704	0.147277	0.0678164	0.0335122	0.0632304	0.0784429	0	0.0564938	0.167066	0.0638102	0
AS-1A_1_paired_trimmed_paired_merged_contig_101485		[INTERPRO, BLASTED, MAPPED, ANNOTATED]	[INTERPRO, BLASTED, MAPPED, ANNOTATED]				hypothetical protein VITISV_022081	991	C:GO:0016021	2.48094e-71	0.78232		C:integral component of membrane	Vitvi05g01556_t001	Vitvi05g01556	XP_019073723.1PREDICTED: uncharacterized protein LOC100254306	0.0659551	0.282239	0.304395	0.493755	0.133782	0.0523359	0	0.109204	0.0645642	0.152038	3.61785	0.14494	2.76793	2.3406	0.101925	0.143928	0.102894	0.0920012	0.05126	0.14502	0.140316	0.401068	0.0237066	0.00160629	0	0.0418206	0.0323629	0.116352	0.569768	0.0320954	0.419812	0.55491	0.0146004
AS-1A_1_paired_trimmed_paired_merged_contig_101489		[INTERPRO, BLASTED, MAPPED, ANNOTATED]	[INTERPRO, BLASTED, MAPPED, ANNOTATED]				IRK-interacting protein	631	P:GO:0006457				P:protein folding	Vitvi06g00173_t001	Vitvi06g00173		0.123924	0.138536	0.208153	1.16953	0.483768	0.0849172	0.120323	0.186756	0.174283	0.193915	0.156163	0.27351	0.56574	0.418591	0.280631	0.489553	0.713212	0.261378	0.0421227	0.0343389	0.057881	0.717271	0.13504	0.0503816	0.0611334	0.096068	0.105591	0.0515864	0.0711775	0.117382	0.188129	0.164716	0.062355
AS-1A_1_paired_trimmed_paired_merged_contig_10149		[INTERPRO, BLASTED, MAPPED, ANNOTATED]	[INTERPRO, BLASTED, MAPPED, ANNOTATED]		0.554741		60S ribosomal protein L8	1457	P:GO:0002181; F:GO:0003723; F:GO:0003735; C:GO:0005840				P:cytoplasmic translation; F:RNA binding; F:structural constituent of ribosome; C:ribosome	Vitvi12g00579_t001	Vitvi12g00579	XP_002281476.1 60S ribosomal protein L8	114.12	104.336	81.9927	101.397	109.617	90.1955	91.9169	90.7875	93.0203	119.759	88.6311	98.0881	96.0286	101.544	94.3894	101.865	90.9402	100.755	7.43304	7.75355	9.6979	2.56536	1.88731	2.58916	6.83453	3.18157	1.01156	6.84451	2.42745	4.58657	11.3511	0.958567	2.78789
AS-1A_1_paired_trimmed_paired_merged_contig_101493		[INTERPRO, NO-BLAST]	[INTERPRO, NO-BLAST]				---NA---	212									0	0.111841	0.0803398	0.528688	0.160951	0.437343	0.117519	0.633344	0.392372	0.0921334	0.117999	0.231872	0.153484	0.120831	0.436246	0.39535	0.481762	0.157383	0	0.00146219	0.0803398	0.467122	0.10753	0.326889	0.0670597	0.176319	0.238581	0.0921334	0.0697378	0.129016	0.0772089	0.120831	0.142371
AS-1A_1_paired_trimmed_paired_merged_contig_101496		[INTERPRO, NO-BLAST]	[INTERPRO, NO-BLAST]				---NA---	214									0.168651	0.223451	0.190668	0.352084	0.233594	0.366868	0.390647	0.351563	0.577143	0	0	0.0368067	0	0	0	0	0	0	0.0562421	0.11359	0.040645	0.208994	0.233594	0.0804432	0.218376	0.00269648	0.184183	0	0	0.0368067	0	0	0
AS-1A_1_paired_trimmed_paired_merged_contig_101499		[INTERPRO, BLASTED, MAPPED, ANNOTATED]	[INTERPRO, BLASTED, MAPPED, ANNOTATED]				Transposon TX1 uncharacterized 149 kDa protein	206	P:GO:0006281; P:GO:0090305; F:GO:0003677; F:GO:0004519				P:DNA repair; P:nucleic acid phosphodiester bond hydrolysis; F:DNA binding; F:endonuclease activity				0.0585754	0.19505	0.851515	0.712834	0.166926	0.418702	0.490076	0.771997	0.270142	0.229704	0.572955	0.0810766	3.25157	2.75198	0.406846	0.445195	0.618815	0.766058	0.0338288	0.19505	0.52202	0.395189	0.166926	0.0384793	0.145448	0.180472	0.0950502	0.229704	0.45881	0.040734	0.766435	0.250901	0.347494
AS-1A_1_paired_trimmed_paired_merged_contig_1015		[INTERPRO, BLASTED, MAPPED, ANNOTATED]	[INTERPRO, BLASTED, MAPPED, ANNOTATED]		0.413916		methyl-CpG-binding domain-containing protein 11-like	1226	F:GO:0003677; C:GO:0016021; C:GO:0042025	7.82217e-11	0.664698		F:DNA binding; C:integral component of membrane; C:host cell nucleus	Vitvi11g00489_t001	Vitvi11g00489	XP_002285323.1 methyl-CpG-binding domain-containing protein 11 isoform X1	25.2151	28.6827	26.0635	32.1971	29.0043	29.3156	33.5028	34.7708	32.9242	26.3872	24.6128	32.7678	27.238	28.7074	33.9039	40.3222	37.06	39.735	2.38042	0.452547	4.2602	2.46163	0.859024	0.815823	1.45629	1.55868	2.25348	1.39874	1.16654	1.96982	2.32933	0.380931	2.06741
AS-1A_1_paired_trimmed_paired_merged_contig_10150		[INTERPRO, BLASTED, MAPPED]	[INTERPRO, BLASTED, MAPPED]		0.715881	4.95481e-05	Protein STAY-GREEN 1, chloroplastic	1035	P:GO:0006355; F:GO:0003700; C:GO:0005634	8.22212e-10	0.68572	7.32049e-05	P:regulation of transcription, DNA-templated; F:DNA-binding transcription factor activity; C:nucleus	Vitvi02g00429_t002	Vitvi02g00429		62.6989	54.7226	59.7163	26.0298	29.9329	51.0782	44.9546	45.7687	51.1721	27.6866	36.4291	33.1764	19.0342	20.5128	34.4577	30.3946	33.9392	35.8498	9.12535	0.382414	8.48578	2.24506	1.18739	3.57288	4.65304	1.9599	7.95756	3.6005	4.50218	3.29667	1.12757	1.20617	1.12868
AS-1A_1_paired_trimmed_paired_merged_contig_101500		[INTERPRO, NO-BLAST]	[INTERPRO, NO-BLAST]				---NA---	343									0.0519972	0.161502	0.024828	0.300604	0.269612	0.675805	0.392442	0.658389	0.432733	0.0229927	0.0698764	0.143314	0.0934419	0.0924125	0.147031	0.195529	0.248038	0.239798	0.0331201	0.0239299	0.024828	0.189765	0.128384	0.229933	0.124464	0.23713	0.22464	0.0229927	0.0390508	0.0797414	0.0224468	0.0613238	0.0422024
AS-1A_1_paired_trimmed_paired_merged_contig_101503		[INTERPRO, NO-BLAST]	[INTERPRO, NO-BLAST]				---NA---	249									0.167472	0.0631966	0.099876	0.139344	0.165309	0.341771	0.337397	0.134016	0.161839	0	0.0685091	0.0632661	0.549622	0.361285	0.303012	0.134468	0.169941	0.5006	0.0987589	0.0316199	0.0593004	0.0911394	0.0329127	0.129536	0.147178	0.0670244	0.0310951	0	0.0685091	0.0632661	0.114478	0.133302	0.210115
AS-1A_1_paired_trimmed_paired_merged_contig_101506		[INTERPRO, BLASTED, MAPPED, ANNOTATED]	[INTERPRO, BLASTED, MAPPED, ANNOTATED]				Transposon TX1 uncharacterized 149 kDa protein	353	P:GO:0006281; P:GO:0006486; P:GO:0010224; P:GO:0031047; P:GO:0031123; P:GO:0042868; P:GO:0045892; P:GO:0060968; P:GO:0090305; F:GO:0003677; F:GO:0003729; F:GO:0004519; F:GO:0016757; C:GO:0016021				P:DNA repair; P:protein glycosylation; P:response to UV-B; P:gene silencing by RNA; P:RNA 3'-end processing; P:antisense RNA metabolic process; P:negative regulation of transcription, DNA-templated; P:regulation of gene silencing; P:nucleic acid phosphodiester bond hydrolysis; F:DNA binding; F:mRNA binding; F:endonuclease activity; F:transferase activity, transferring glycosyl groups; C:integral …	Vitvi00g04764_t001	Vitvi00g04764		0.239908	0.249463	0.491148	0.504859	0.0937061	0.389609	0.21575	0.402768	0.206664	0.0674542	0.342579	0.069043	0.997361	0.868542	0.167064	0.236211	0.192417	0.118311	0.0925983	0.217566	0.189816	0.320198	0.0240291	0.141975	0.125147	0.0483434	0.0819039	0.0674542	0.102782	0.0387051	0.307087	0.276765	0.0478524
AS-1A_1_paired_trimmed_paired_merged_contig_101507		[INTERPRO, BLASTED]	[INTERPRO, BLASTED]				hypothetical protein CK203_003949	326						Vitvi00g04764_t001	Vitvi00g04764		0	0.0975709	0.231736	0.127706	0.102227	0.0799963	0.1811	0.231127	0.353409	0.0967668	0.267324	0.0241614	0.690354	0.472482	0.0260105	0.153729	0.130869	0.0488981	0	0.0654219	0.163978	0.0691158	0.102227	0.0449771	0.0930285	0.0899557	0.169958	0.0967668	0.104507	0.0241614	0.0189779	0.0223849	0.0260105
AS-1A_1_paired_trimmed_paired_merged_contig_101508		[INTERPRO, BLASTED, MAPPED, ANNOTATED]	[INTERPRO, BLASTED, MAPPED, ANNOTATED]				Transposon TX1 uncharacterized 149 kDa protein	316	P:GO:0006281; P:GO:0006486; P:GO:0006508; P:GO:0010224; P:GO:0090305; F:GO:0004518; F:GO:0008233; F:GO:0016757; C:GO:0005634; C:GO:0016021				P:DNA repair; P:protein glycosylation; P:proteolysis; P:response to UV-B; P:nucleic acid phosphodiester bond hydrolysis; F:nuclease activity; F:peptidase activity; F:transferase activity, transferring glycosyl groups; C:nucleus; C:integral component of membrane	Vitvi15g04212_t001	Vitvi15g04212		0.0946253	0.178014	0.210383	0.600746	0.0247421	0.192215	0.267916	0.317124	0.127583	0.0753523	0.149576	0.0807814	1.24913	0.891671	0.0533499	0.158162	0.161026	0.522933	0.0471043	0.178014	0.116987	0.209449	0.0247421	0.0973832	0.163744	0.0789344	0.0690379	0.0753523	0.08724	0.0484653	0.0828797	0.124048	0.0266764
AS-1A_1_paired_trimmed_paired_merged_contig_101509		[INTERPRO, BLASTED]	[INTERPRO, BLASTED]				hypothetical protein CK203_013788	254						Vitvi02g00314_t002	Vitvi02g00314		1.01565	0.721653	0.649563	1.65691	0.562002	0.643061	0.885572	0.76037	1.015	0.898925	0.386251	0.229574	1.16707	0.827379	0.231613	0.296515	0.400731	0.612514	0.16103	0.399176	0.242975	0.579814	0.229162	0.0791306	0.16186	0.234291	0.0863157	0.133772	0.148559	0.0631282	0.228145	0.150162	0.0872626
AS-1A_1_paired_trimmed_paired_merged_contig_10151		[INTERPRO, BLASTED]	[INTERPRO, BLASTED]		0.497972		protein STAY-GREEN 1, chloroplastic	597						Vitvi02g00429_t002	Vitvi02g00429		3.78942	2.474	3.16923	12.8367	1.47046	2.1622	1.69065	1.54343	1.92735	76.1438	87.5734	75.0338	57.2588	62.8474	78.1258	68.4309	78.4006	78.8264	0.804946	0.168693	0.587558	11.565	0.130564	0.401379	0.227571	0.229675	0.498904	10.4939	7.60412	18.5805	2.58208	5.01397	2.11445
AS-1A_1_paired_trimmed_paired_merged_contig_101511		[INTERPRO, BLASTED, MAPPED, ANNOTATED]	[INTERPRO, BLASTED, MAPPED, ANNOTATED]				putative ribonuclease H protein	740	P:GO:0006278; P:GO:0031047; P:GO:0031123; P:GO:0036092; P:GO:0042868; P:GO:0045892; P:GO:0046856; P:GO:0060968; F:GO:0003729; F:GO:0003964; F:GO:0043813; C:GO:0016021	2.88088e-42	0.591944	0.0022158	P:RNA-dependent DNA biosynthetic process; P:gene silencing by RNA; P:RNA 3'-end processing; P:phosphatidylinositol-3-phosphate biosynthetic process; P:antisense RNA metabolic process; P:negative regulation of transcription, DNA-templated; P:phosphatidylinositol dephosphorylation; P:regulation of gene silencing; F:mRNA binding; F:RNA-directed DNA polymerase activity; F:phosphatidylinositol-3,5-bis…				0.178437	0.386522	0.57032	0.766562	0.332335	0.479187	0.30716	0.630789	0.649137	0.421025	1.152	0.150634	2.86582	2.4377	0.284147	0.543388	0.619291	0.372075	0.0596789	0.1866	0.249973	0.170537	0.0513387	0.0219019	0.123507	0.198387	0.135358	0.103415	0.167719	0.0682052	0.445776	0.526826	0.0402152
AS-1A_1_paired_trimmed_paired_merged_contig_101512		[INTERPRO, BLASTED]	[INTERPRO, BLASTED]				SH3 domain-containing protein 1	421						Vitvi00g04005_t001	Vitvi00g04005	CBI38305.3unnamed protein product, partial	0.212399	0.227379	0.197064	0.268892	0.173275	0.104803	0.139112	0.256066	0.230964	0.056559	0.526974	0.15947	0.543127	0.851821	0.140557	0.196896	0.361851	0.29003	0.0773687	0.0876851	0.106175	0.17673	0.0526581	0.0569856	0.0200908	0.136046	0.0347046	0.056559	0.248505	0.0174596	0.129781	0.0931329	0.0807806
AS-1A_1_paired_trimmed_paired_merged_contig_10152		[INTERPRO, BLASTED, MAPPED]	[INTERPRO, BLASTED, MAPPED]				Protein STAY-GREEN 1, chloroplastic	367	P:GO:0006355; F:GO:0003700; C:GO:0005634	2.39857e-10	0.72214	0.00520887	P:regulation of transcription, DNA-templated; F:DNA-binding transcription factor activity; C:nucleus	Vitvi02g00429_t002	Vitvi02g00429		20.0006	25.3006	28.4017	20.8563	15.3801	26.8272	29.6787	29.7287	25.9542	38.3798	49.9103	58.2151	34.0316	33.9852	71.4965	58.8709	78.1204	73.3571	2.16399	2.47552	3.15505	9.47419	2.05335	5.47355	1.59408	0.538993	1.98161	0.475718	9.29847	9.02081	5.90352	5.79865	3.79909
AS-1A_1_paired_trimmed_paired_merged_contig_101521		[INTERPRO, BLASTED, MAPPED, ANNOTATED]	[INTERPRO, BLASTED, MAPPED, ANNOTATED]				Kinesin-like protein KIN-12E	403	P:GO:0007018; F:GO:0003777; F:GO:0005524; F:GO:0008017				P:microtubule-based movement; F:microtubule motor activity; F:ATP binding; F:microtubule binding	Vitvi06g00964_t001	Vitvi06g00964	XP_010651639.1 kinesin-like protein KIN-12E isoform X1	0.32734	0.371433	0.234007	0.985401	0.798982	0.410608	0.35335	0.353469	0.544555	0.380738	0.402708	0.351401	0.529743	0.319919	0.459881	0.540844	0.37982	0.633384	0.0744987	0.0471069	0.178024	0.0128601	0.134678	0.0696188	0.0923432	0.0573236	0.0474354	0.0728418	0.0527117	0.0623868	0.183524	0.0465087	0.110762
AS-1A_1_paired_trimmed_paired_merged_contig_101523		[INTERPRO, BLASTED, ANNOTATED]	[INTERPRO, BLASTED, ANNOTATED]				pentatricopeptide repeat-containing protein At5g14770, mitochondrial	310	F:GO:0005515				F:protein binding	Vitvi16g00274_t001	Vitvi16g00274	RVW39299.1Pentatricopeptide repeat-containing protein, mitochondrial	0.252026	0.129216	0.156485	0.752034	0.325077	0.304566	0.189875	0.593392	0.332173	0.202336	0.127115	0.203268	0.778665	1.07254	0.434595	0.351584	0.301766	0.346195	0.114914	0.0685112	0.0436249	0.205062	0.212851	0.0491067	0.055239	0.143966	0.132916	0.109941	0.0890899	0.203268	0.117027	0.0914595	0.0978345
AS-1A_1_paired_trimmed_paired_merged_contig_101525		[INTERPRO, NO-BLAST]	[INTERPRO, NO-BLAST]				---NA---	417									0.0142568	0.305906	0.0942813	1.34318	0.368625	1.08886	0.500764	1.44181	0.742713	0.0378249	0.0790712	0.207777	0.119534	0.0754378	0.22198	0.341473	0.367227	0.515542	0.0142568	0.170323	0.0676769	1.21735	0.125072	0.175522	0.178571	0.0933482	0.16819	0.0378249	0.039607	0.207777	0.0720583	0.0754378	0.0400578
AS-1A_1_paired_trimmed_paired_merged_contig_10153		[INTERPRO, BLASTED, MAPPED, ANNOTATED]	[INTERPRO, BLASTED, MAPPED, ANNOTATED]		0.416501	0.000420214	pectinesterase 3	290	P:GO:0042545; P:GO:0043086; P:GO:0045490; F:GO:0030599; F:GO:0045330; F:GO:0046910; C:GO:0005576; C:GO:0005618; C:GO:0016021	4.43199e-11	0.677477		P:cell wall modification; P:negative regulation of catalytic activity; P:pectin catabolic process; F:pectinesterase activity; F:aspartyl esterase activity; F:pectinesterase inhibitor activity; C:extracellular region; C:cell wall; C:integral component of membrane	Vitvi09g00018_t001	Vitvi09g00018	XP_002265217.1 pectinesterase 3	10.7816	7.5296	6.9078	9.82268	2.66864	10.1542	7.03146	11.5581	14.2656	45.8855	43.5699	9.6839	37.4993	29.8433	20.4489	14.2405	12.3824	12.1724	1.02706	3.80038	2.8737	2.54828	0.522443	2.63494	0.313585	1.36565	1.26375	6.06802	9.20189	2.77893	4.70866	7.58991	4.22151
AS-1A_1_paired_trimmed_paired_merged_contig_101531		[INTERPRO, BLASTED, MAPPED, ANNOTATED]	[INTERPRO, BLASTED, MAPPED, ANNOTATED]				Zinc finger CCCH domain-containing protein 37	412	F:GO:0003824; F:GO:0005488; C:GO:0110165				F:catalytic activity; F:binding; C:cellular anatomical entity	Vitvi00g04278_t001	Vitvi00g04278		0.0288595	0.0388604	0.380176	1.10425	0.445615	0.455934	0.38848	0.954823	0.478299	0.361264	0.795209	0.320802	1.38433	1.58588	0.776486	1.24006	1.11256	1.54368	0.0288595	0.0194306	0.164503	0.511017	0.239201	0.119526	0.167694	0.0876546	0.164955	0.246044	0.273868	0.128394	0.292544	0.254182	0.107789
AS-1A_1_paired_trimmed_paired_merged_contig_101532		[INTERPRO, BLASTED, MAPPED, ANNOTATED]	[INTERPRO, BLASTED, MAPPED, ANNOTATED]				Transposon TX1 uncharacterized 149 kDa protein	564	P:GO:0006281; P:GO:0090305; F:GO:0003677; F:GO:0004519; C:GO:0016021	1.0824e-28	0.559767	0.000306615	P:DNA repair; P:nucleic acid phosphodiester bond hydrolysis; F:DNA binding; F:endonuclease activity; C:integral component of membrane	Vitvi00g04284_t001	Vitvi00g04284	RVX23168.1Calmodulin-binding transcription activator 3	0.150529	0.298669	1.10673	1.12969	0.294249	0.988141	0.580546	0.83091	0.618085	0.268629	0.934988	0.305125	2.66062	2.92418	0.417498	0.385345	0.451866	0.679241	0.0724487	0.202122	0.600843	0.560663	0.119627	0.174951	0.278902	0.101787	0.21824	0.084652	0.372221	0.152809	0.310525	0.232208	0.0818429
AS-1A_1_paired_trimmed_paired_merged_contig_101533		[INTERPRO, BLASTED]	[INTERPRO, BLASTED]				small subunit processome component 20 homolog isoform X1	258						Vitvi05g01120_t001	Vitvi05g01120		0.0460858	0.12459	0.160279	1.21171	0.159475	0.19607	0.357662	0.451818	0.409258	0.266399	0.0938196	0.251589	0.625984	0.874586	0.423882	0.582213	0.561035	1.12068	0.0460858	0.12459	0.0683969	0.473943	0.117	0.150371	0.06833	0.112684	0.14222	0.137474	0.00279606	0.16032	0.0506046	0.118138	0.129841
AS-1A_1_paired_trimmed_paired_merged_contig_101534		[INTERPRO, BLASTED, MAPPED, ANNOTATED]	[INTERPRO, BLASTED, MAPPED, ANNOTATED]				small subunit processome component 20 homolog isoform X1	258	C:GO:0030684				C:preribosome	Vitvi05g01120_t001	Vitvi05g01120		0.0691287	0.0622951	0	0.511871	0.229133	0.136048	0.324025	0.516226	0.439026	0.213975	0.185795	0.0944658	0.756125	0.527277	0.326158	0.357139	0.362524	0.673816	0.0691287	0.0622951	0	0.179563	0.117326	0.0385835	0.181134	0.265007	0.195667	0.213975	0.103833	0.0529569	0.125214	0.194695	0.0317952
AS-1A_1_paired_trimmed_paired_merged_contig_101535		[INTERPRO, NO-BLAST]	[INTERPRO, NO-BLAST]				---NA---	368									0.0500428	0.0873486	0.115707	0.462961	0.02264	0.0225789	0.0917666	0.0683004	0	0.203092	0.174149	0.0719442	0.627199	0.930178	0.137979	0.0227851	0.0695867	0.046206	0.0500428	0.0873486	0.115707	0.28033	0.02264	0.0225789	0.0458866	0.0397737	0	0.131755	0.0176219	0.0719442	0.160528	0.330015	0.105681
AS-1A_1_paired_trimmed_paired_merged_contig_101536		[INTERPRO, BLASTED, MAPPED, ANNOTATED]	[INTERPRO, BLASTED, MAPPED, ANNOTATED]				putative ribonuclease H protein	393	P:GO:0006355; P:GO:1903508; F:GO:0030374; C:GO:0005634; C:GO:0016021				P:regulation of transcription, DNA-templated; P:positive regulation of nucleic acid-templated transcription; F:nuclear receptor transcription coactivator activity; C:nucleus; C:integral component of membrane				0.154228	0.346447	0.309009	0.479397	0.0848433	0.157858	0.279119	0.128427	0.208452	0.381246	0.404708	0.108816	0.834059	0.661674	0.278226	0.320261	0.280715	0.278529	0.0748959	0.256829	0.125871	0.251199	0.0232295	0.0827675	0.140581	0.0739824	0.086464	0.041529	0.0970298	0.0243616	0.0544778	0.0607653	0.0561062
AS-1A_1_paired_trimmed_paired_merged_contig_10154		[INTERPRO, BLASTED, MAPPED, ANNOTATED]	[INTERPRO, BLASTED, MAPPED, ANNOTATED]		0.419075	0.00552884	pectinesterase 3-like	351	P:GO:0042545; P:GO:0043086; P:GO:0045490; F:GO:0030599; F:GO:0045330; F:GO:0046910; C:GO:0005576; C:GO:0005618; C:GO:0016021	4.099e-13	0.717539		P:cell wall modification; P:negative regulation of catalytic activity; P:pectin catabolic process; F:pectinesterase activity; F:aspartyl esterase activity; F:pectinesterase inhibitor activity; C:extracellular region; C:cell wall; C:integral component of membrane	Vitvi09g00018_t001	Vitvi09g00018	XP_002265217.1 pectinesterase 3	62.6788	62.2861	58.84	86.756	33.3765	40.6278	31.5381	51.6767	62.367	84.5301	91.3151	38.1661	81.5545	63.9058	36.2687	27.5735	33.0154	22.0306	6.63783	20.7258	21.9416	22.7633	5.74444	10.6174	1.6905	5.49288	4.19214	11.1735	7.21459	8.637	0.98868	12.3551	6.22024
AS-1A_1_paired_trimmed_paired_merged_contig_101541		[INTERPRO, NO-BLAST]	[INTERPRO, NO-BLAST]				---NA---	212									0.0579112	0.151624	0.0751598	0.597633	0.0405504	0.039884	0.0796464	0.0395905	0.14782	0	0.18812	0.0416281	0.179619	0.189416	0	0.0798517	0.0403424	0	0.0579112	0.151624	0.0751598	0.597633	0.0405504	0.039884	0.0398261	0.0395905	0.0951995	0	0.0337668	0.0416281	0.179619	0.0342988	0
AS-1A_1_paired_trimmed_paired_merged_contig_101545		[INTERPRO, NO-BLAST]	[INTERPRO, NO-BLAST]				---NA---	232									0.0255515	0.173191	0.178242	0.438252	0.104456	0.111778	0.0727804	0.32521	0.0716856	0.20527	0.176838	0.244056	0.827445	0.583807	0.21808	0.0722838	0.145744	0.210713	0.0255515	0.173191	0.0760621	0.0150321	0.0584672	0.00343067	0.0363929	0.0646823	0.0716856	0.20527	0.0961947	0.147392	0.081166	0.232482	0.063613
AS-1A_1_paired_trimmed_paired_merged_contig_101548		[INTERPRO, NO-BLAST]	[INTERPRO, NO-BLAST]				---NA---	707									0.0505736	0.387919	0.36342	0.575296	0.161777	0.261796	0.0955307	0.332245	0.183721	0.169748	0.519687	0.138474	0.58551	0.52077	0.0951772	0.082471	0.143618	0.187873	0.0218301	0.12267	0.0948187	0.321672	0.0477543	0.114293	0.0477688	0.0795399	0.0323813	0.0209597	0.118234	0.0644559	0.171212	0.112329	0.0116081
AS-1A_1_paired_trimmed_paired_merged_contig_10155		[INTERPRO, BLASTED, MAPPED, ANNOTATED]	[INTERPRO, BLASTED, MAPPED, ANNOTATED]		0.64987	9.32893e-05	proline--tRNA ligase, chloroplastic/mitochondrial	1536	P:GO:0006433; F:GO:0004827; F:GO:0005524; C:GO:0005739; C:GO:0009570; C:GO:0017101	9.68551e-06	0.442656		P:prolyl-tRNA aminoacylation; F:proline-tRNA ligase activity; F:ATP binding; C:mitochondrion; C:chloroplast stroma; C:aminoacyl-tRNA synthetase multienzyme complex	Vitvi16g01087_t001	Vitvi16g01087	XP_002272741.1 proline--tRNA ligase, chloroplastic/mitochondrial	18.7271	17.3051	15.2613	17.8231	12.7157	18.8345	18.1564	20.9292	20.0301	17.5581	16.0706	15.663	16.4326	18.8993	19.7999	20.0056	22.0855	21.4926	0.954143	0.521578	1.05293	1.11779	1.34698	0.561638	0.812973	0.672217	1.25594	2.02665	0.890014	0.548294	1.33318	0.420793	0.36642
AS-1A_1_paired_trimmed_paired_merged_contig_101558		[INTERPRO, NO-BLAST]	[INTERPRO, NO-BLAST]				---NA---	207									0.115539	0.265255	0.161281	0.28531	0.522122	0.249141	0.523356	0.484385	1.53285	0.200309	0.236634	1.29235	0.458161	0.462422	0.203546	0.522846	0.735536	1.04419	0.115539	0.13555	0.109514	0.0812899	0.225955	0.139297	0.21042	0.185694	0.380531	0.0728172	0.0740447	0.503729	0.103827	0.346127	0.0410601
AS-1A_1_paired_trimmed_paired_merged_contig_101559		[INTERPRO, BLASTED, MAPPED, ANNOTATED]	[INTERPRO, BLASTED, MAPPED, ANNOTATED]				RNA polymerase II subunit 5-mediating protein homolog isoform X1	219	P:GO:0000122; P:GO:0010923; F:GO:0003682; F:GO:0003714; F:GO:0019212				P:negative regulation of transcription by RNA polymerase II; P:negative regulation of phosphatase activity; F:chromatin binding; F:transcription corepressor activity; F:phosphatase inhibitor activity	Vitvi12g00288_t001	Vitvi12g00288	XP_010656984.1 RNA polymerase II subunit 5-mediating protein homolog isoform X1	0.0271464	0.180402	0	0.609234	0.28795	0.0386092	0.154201	0.381861	0.145996	0.233696	0.0726663	0.143865	0.190602	0.514905	0.346266	0.30479	0.310152	0.222243	0.0271464	0.0965511	0	0.183643	0.233224	0.0386092	0.0771063	0.0391025	0.0731757	0.0169394	0.0726663	0.143865	0.103453	0.178035	0.115624
AS-1A_1_paired_trimmed_paired_merged_contig_10156	DE	[HWS, HS, INTERPRO, BLASTED, MAPPED, ANNOTATED]	[INTERPRO, BLASTED, MAPPED, ANNOTATED]		0.804667	0.000749551	probable ADP-ribosylation factor GTPase-activating protein AGD14 isoform X1	2619	P:GO:0043547; F:GO:0005096; F:GO:0046872	2.74494e-18	0.753177		P:positive regulation of GTPase activity; F:GTPase activator activity; F:metal ion binding	Vitvi09g00404_t003	Vitvi09g00404	XP_010654688.1 probable ADP-ribosylation factor GTPase-activating protein AGD14	18.3395	21.1174	20.3764	27.6221	25.8238	28.693	25.2385	33.3466	31.0435	18.8734	19.172	21.1076	22.09	20.7195	27.5166	27.3739	29.314	31.2465	0.790293	1.00769	1.02294	3.35875	1.64341	1.34352	1.50904	0.184971	0.758195	0.959214	0.10306	1.66041	0.885029	1.92995	1.71272
AS-1A_1_paired_trimmed_paired_merged_contig_101562		[INTERPRO, NO-BLAST]	[INTERPRO, NO-BLAST]				---NA---	211									0.0862802	0.293532	0.118479	0.19731	0.119714	0.119525	0.238393	0.356561	0.545938	0.0752332	0.151301	0.157333	0.270016	0.225148	0.238834	0.159332	0.321362	0.39583	0.0555434	0.238694	0.0699545	0.106786	0.0684032	0.069412	0.238393	0.00273482	0.177651	0.0752332	0.0341805	0.033334	0.0495964	0.130429	0.118853
AS-1A_1_paired_trimmed_paired_merged_contig_101563		[INTERPRO, BLASTED, MAPPED, ANNOTATED]	[INTERPRO, BLASTED, MAPPED, ANNOTATED]				Retrovirus-related Pol polyprotein from transposon TNT 1-94	385	P:GO:0006520; P:GO:0015074; F:GO:0003676; F:GO:0004046; C:GO:0005737				P:cellular amino acid metabolic process; P:DNA integration; F:nucleic acid binding; F:aminoacylase activity; C:cytoplasm	Vitvi00g04421_t001	Vitvi00g04421	RVW75706.1Retrovirus-related Pol polyprotein from transposon TNT 1-94	0.0771197	0.207055	0.302205	0.720922	0.0419481	0.551513	0.503285	1.36813	0.694633	0.102685	0.452109	0.104758	1.39528	1.09314	0.393413	0.563441	0.55239	0.622953	0.0462956	0.0755549	0.157103	0.369786	0.0210058	0.16095	0.283184	0.446527	0.0419837	0.0542469	0.218396	0.0731201	0.226016	0.139736	0.150708
AS-1A_1_paired_trimmed_paired_merged_contig_10157		[INTERPRO, BLASTED, MAPPED, ANNOTATED]	[INTERPRO, BLASTED, MAPPED, ANNOTATED]		0.449671	0.000574887	probable ADP-ribosylation factor GTPase-activating protein AGD14	643	P:GO:0043547; F:GO:0005096; F:GO:0046872	4.88969e-07	0.592292		P:positive regulation of GTPase activity; F:GTPase activator activity; F:metal ion binding	Vitvi09g00404_t003	Vitvi09g00404	XP_010654688.1 probable ADP-ribosylation factor GTPase-activating protein AGD14	7.02367	8.87914	9.70781	10.175	14.485	10.1871	8.46625	10.6878	9.29863	7.52656	6.87946	10.0547	6.75075	6.73326	8.78506	10.0907	10.7247	11.2343	0.660948	1.26979	1.43668	2.06002	1.20381	1.05493	0.709987	0.326745	0.680545	1.37264	0.418579	0.758447	0.492986	0.561799	0.118588
AS-1A_1_paired_trimmed_paired_merged_contig_101572		[INTERPRO, BLASTED, MAPPED]	[INTERPRO, BLASTED, MAPPED]				putative serine/threonine-protein kinase	897	P:GO:0006468; P:GO:0016310; F:GO:0004672; F:GO:0005524; F:GO:0016301				P:protein phosphorylation; P:phosphorylation; F:protein kinase activity; F:ATP binding; F:kinase activity				0.0335128	0.152163	0.219896	0.220963	0.054881	0.125393	0.00947775	0.139789	0.11916	0.0352812	0.195801	0.0372392	0.490416	0.531129	0.0374072	0.121545	0.0760549	0.136	0.0199874	0.126434	0.110362	0.110762	0.0158843	0.0411227	0.00947775	0.00107218	0.0526115	0.0176409	0.059981	0.0187095	0.218141	0.13765	0.0187036
AS-1A_1_paired_trimmed_paired_merged_contig_101573		[INTERPRO, BLASTED]	[INTERPRO, BLASTED]				unnamed protein product, partial	211						Vitvi12g04195_t001	Vitvi12g04195		1.1882	1.08794	0.498186	1.13318	0.351849	1.39676	0.986861	1.1949	1.63721	0.651957	1.17404	0.381313	0.35826	0.373857	0.677355	0.396034	0.280751	0.309227	0.244961	0.193318	0.030824	0.305092	0.00974263	0.166762	0.200679	0.458366	0.257103	0.213926	0.282434	0.257304	0.213379	0.226626	0.197433
AS-1A_1_paired_trimmed_paired_merged_contig_101576		[INTERPRO, NO-BLAST]	[INTERPRO, NO-BLAST]				---NA---	266									0	0	0	0.0334648	0	0	0	0	0	0.0734297	0.117865	0.0663546	0.0975958	0.272662	0.315759	0.15637	0.319403	0.586075	0	0	0	0.0334648	0	0	0	0	0	0.0734297	0.0589529	0.0663546	0.0975958	0.0877742	0.226946
AS-1A_1_paired_trimmed_paired_merged_contig_101579		[INTERPRO, BLASTED, MAPPED]	[INTERPRO, BLASTED, MAPPED]				hypothetical protein CK203_075721	267	P:GO:0006468; F:GO:0004672; F:GO:0005524				P:protein phosphorylation; F:protein kinase activity; F:ATP binding				0.356065	0.148767	0.15282	0.734425	0.0946058	0.811887	0.533779	1.59492	0.709285	0.0365773	0.0298014	0.183335	0.201724	0.456844	0.31622	0.124083	0.19033	0.40278	0.166043	0.0311284	0.0325769	0.361582	0.0540565	0.0818702	0.299745	0.134032	0.311875	0.0365773	0.0298014	0.0853377	0.124113	0.155547	0.127714
AS-1A_1_paired_trimmed_paired_merged_contig_10158		[INTERPRO, BLASTED]	[INTERPRO, BLASTED]		0.480535	0.00906431	protein FAR1-RELATED SEQUENCE 2-like	1091			0			Vitvi05g04445_t001	Vitvi05g04445		5.08177	3.45846	3.04219	3.728	5.3005	4.96941	4.427	5.26184	5.19814	3.77079	1.99831	3.91365	2.9271	2.94017	3.4331	3.56905	3.52621	3.80093	0.197792	0.182418	1.07907	0.546399	0.531222	0.226637	0.262776	0.0983532	0.326318	0.374086	0.174241	0.453277	0.269101	0.336801	0.118296
AS-1A_1_paired_trimmed_paired_merged_contig_101585		[INTERPRO, NO-BLAST]	[INTERPRO, NO-BLAST]		0.181782		---NA---	1840									0.0484371	0.00873486	0.0495762	1.25804	0.408403	0.208678	0.197009	0.373414	0.266331	0	0	0.0904118	0.095439	0.101411	0.00456412	0.0137142	0.0138272	0.00450423	0.0212951	0.00873486	0.0238091	1.12438	0.137181	0.0397477	0.104394	0.0962554	0.0530321	0	0	0.0833209	0.0686124	0.0262373	0.00456412
AS-1A_1_paired_trimmed_paired_merged_contig_101589		[INTERPRO, NO-BLAST]	[INTERPRO, NO-BLAST]				---NA---	261						Vitvi14g04019_t001	Vitvi14g04019	XP_034706716.1protein SUPPRESSOR OF QUENCHING 1, chloroplastic	0.458348	0.153948	0.091574	0.164439	0.0618775	0.198716	0.12984	0.0643157	0.215685	0.724509	0.491999	0.100648	0.509502	0.217622	0.129185	0	0.651874	0.254881	0.217846	0.153948	0.091574	0.0367653	0.0309856	0.00609898	0.0862665	0.0643157	0.0244169	0.228321	0.075583	0.0585709	0.213269	0.132232	0.0645957
AS-1A_1_paired_trimmed_paired_merged_contig_10159		[INTERPRO, BLASTED]	[INTERPRO, BLASTED]		0.648288	0.00458322	protein FAR-RED IMPAIRED RESPONSE 1-like	280						Vitvi05g04445_t001	Vitvi05g04445		7.18529	5.46411	4.4075	5.28434	8.73243	10.5203	9.96671	10.5869	10.1971	0.702608	0.541664	1.44616	0.844811	1.05824	1.11342	1.40559	0.81885	1.2331	0.693957	1.11987	1.96972	0.737325	0.618103	0.43899	0.389082	0.824681	0.148433	0.0986928	0.146563	0.838757	0.180377	0.256228	0.135287
AS-1A_1_paired_trimmed_paired_merged_contig_101590		[INTERPRO, NO-BLAST]	[INTERPRO, NO-BLAST]				---NA---	679									0.14237	0.104354	0.146887	0.28479	0.145053	0.0860913	0.149553	0.234097	0.16961	0.179516	0.494932	0.103371	0.638332	0.575679	0.161099	0.147182	0.299859	0.109233	0.0516394	0.0189721	0.0770613	0.207472	0.0727707	0.0532928	0.0867486	0.12567	0.066241	0.0396911	0.209931	0.0688925	0.158827	0.219255	0.0324793
AS-1A_1_paired_trimmed_paired_merged_contig_101593	DE	[INTERPRO, NO-BLAST]	[WS, HWS, HS, INTERPRO, NO-BLAST]				---NA---	372		4.01288e-121	0.91848	3.49759e-06					0	0.516649	0.652075	1.43149	0.0223966	0.0492902	0.0225363	0	0	0.0640089	3.46339	0.297098	8.00328	12.3355	0.0675737	0.112914	0.11424	0.0908428	0	0.455964	0.422021	1.36034	0.0223966	0.0492902	0.0225363	0	0	0.0640089	0.828801	0.105893	1.09731	1.91479	0.0675737
AS-1A_1_paired_trimmed_paired_merged_contig_101595		[INTERPRO, BLASTED, MAPPED, ANNOTATED]	[INTERPRO, BLASTED, MAPPED, ANNOTATED]				Transposon TX1 uncharacterized 149 kDa protein	253	P:GO:0006278; F:GO:0003964				P:RNA-dependent DNA biosynthetic process; F:RNA-directed DNA polymerase activity				0.0702919	0.285868	0.426731	0.584585	0.127668	0.238999	0.231486	0.792539	0.472709	0.0935157	0.610018	0.128281	0.592933	1.12749	0.132625	0.261898	0.100759	0.565788	0.0702919	0.285868	0.234317	0.240152	0.0639307	0.0879941	0.0334318	0.113903	0.15341	0.0935157	0.102025	0.0817443	0.142749	0.236257	0.0663129
AS-1A_1_paired_trimmed_paired_merged_contig_101596		[INTERPRO, NO-BLAST]	[INTERPRO, NO-BLAST]				---NA---	817									0.044134	0.163242	0.0863327	0.305307	0.507198	0.252853	0.18398	0.245632	0.19413	0.0433372	0	0.257175	0.0299079	0.107536	0.246673	0.265223	0.260083	0.364829	0.027954	0.08233	0.0863327	0.152854	0.146675	0.105702	0.0350819	0.0184256	0.0740632	0.0220128	0	0.0504782	0.0167543	0.0783033	0.0985937
[truncated: 87,185 more rows]
[truncated: 3 more columns]
